# Supplementary material for: The Helix-Loop-Helix motif of human EIF3A regulates translation of proliferative cellular mRNAs
Source: PLoS One. 2023 Sep 28;18(9):e0292080. doi: 10.1371/journal.pone.0292080 (PMC10538695; doi:10.1371/journal.pone.0292080)
Supplement: S2 File — (XLSX) [file pone.0292080.s002.xlsx]

## Sheet: S1 RNAseq raw nonzero
gene_short_name	CT_raw_frags1	CT_raw_frags2	CT_raw_frags3	HLH_raw_frags1	HLH_raw_frags2	HLH_raw_frags3
EEF2	97158	65136	71969	104076	68705	109109
EEF1A1	87642	69347	77418	106434	81681	105593
EEF1G	78087.7	64587.1	74208.5	84053.6	62999.1	83330.7
RPS6	63931	54073	59983	77480	60249	76538
GNB2L1	60000	49572	54045	65349.5	53098.9	67022.2
RPL3	52913.7	35484.9	39068.2	58755.7	41062	60717.9
RPL4	46927.9	37173	41532	53444.3	40061	55256.6
ACTG1	45535	59020	56796.4	46522	49799.3	49508
RPS2	45302.2	45860.5	47957.3	51564.8	45404.7	51359.9
RPL8	43334	42642	45355	46961	45008	49356
DDX17	42801	37795	40017	59160	43745	58948
RPS18	40376	34565	37884	43953	34433	44241
RPL13A	36313.7	26123.4	29487.2	41806.1	29078.4	42038.5
RPS3	36260	32004	33854	40850	33414.6	41569.9
MTND4P12	35844	47208	61569	69187	80873.2	55909.1
GAPDH	35673	39295.8	39779.4	45866.1	43936.5	48336.1
RPL5	35584.8	30816.5	34044.9	41290.5	32238.6	41855.7
HNRNPA2B1	34866	43753	44300	47273	51783	48559
RPS17	31863	30939.7	33229.5	36525.9	32369.7	38181.5
RPS8	30998	27949	30007	35534.2	28417	37102
RPLP1	30995	28661	30413	35831	32305	35613
ENO1	30138	46345	47533	42595	53564	48614
RPL7A	30135.3	25215.6	27608.8	33819.7	27377.4	33762
RPLP0	29585	25882	28210	33512	29260	34603
HNRNPA1	29202.1	25071	25736	36786	29504	37025
NPM1	29072	40203	40877	41136	45426	41582
NUCKS1	28020	31949	32172	40199	37304	40908
ACTB	27541	46312	45390	33484	46900	35511
SRRM2	25939	26681	27150	35421	33066	39534
RPS11	24856.6	20939.3	22607.9	28677.5	25690.4	29886.9
RPS24	24701	23228	26024	29088	25345	29753
RPL11	24495	23109	25526	27449	24138	27976
EIF4A1	24012.1	29486.9	30037	29385.6	32158.6	32379.3
PABPC1	23583	21188	23104	25820	21284	25947
PTMA	23520.8	31540	33160	33920	38984	33151
RPS19	23187	21875	24292	26420	26385	26832
NCL	22768	36206	36350	32823	39067	35068
RPL32	22019.1	20927.4	21853	25728	22202.9	26698.9
TUBB	20899.4	24431.1	24852.6	28709.3	31316.4	31448.8
CSDE1	20799	26115	26660	28714	30424	27819
TPT1	20743	18871.9	21897.8	24898	19564.6	23648.2
GNAS	20722	23755	25036.2	24165	27580	25334
RPS23	20525	19707	21939.1	25829	22413	25989
DDX39B	20483.8	20140.6	20988.9	23766.5	23141.4	25568.2
EIF4G2	20352.1	36377.9	37605.3	29771.2	38390	29813.4
LDHB	20351	23532	24360	26556	27557	28140
RPL13	19982	19753	20333	24195	21199	26564
HSPA8	19967	39046	36798	25276	41098	27530.4
RPSA	19960.7	20812.6	21606.8	26051.1	23872.1	25513.8
RPL19	19500	18208	19557	19907	17517	20487
CANX	19488	26636	29183	23974	24230	25562
RPL12	19464	18409	19666	20174	17012	20344
PKM	19421	26712	26750	28345	36257	31816
RPL27	19402	19897	21548	20114	18833	20907
NACA	19348	19159	20705	22959	19006	23254
RPS14	19344	18372	19373	21830	18718	22945
SERBP1	19240	25015	25208	25862	26787	27349
HSP90AA1	19100	41009	39932	28095	45812.1	29386
PARP1	18873	28574	27429	27604	38263	30379
HNRNPH1	18753	21598	21506	22296	23004	23637
RPL26	18748.6	17147.3	19525.3	20258	17465.5	21057.2
ATP5B	18430	22287	22998	22232	25975	23840
YWHAE	18271	25954	25454	23388	28265	24803
HSP90AB1	18000	27284	27164	26482	32143	28902
RPL37	17961	16020	18084	20230	16343	20579
RPS12	17919	17598	19585	21208	21147	21374
ILF3	17839	20858	20157	23467	24728	25755
SCD	17830	15331	18264	27630	20937	30552
RPL15	17546	14189.1	15608	22342	16483	22961
RPL6	17441	18105	19320	21232	19607	21364
HNRNPU	17136.1	24312.8	23176.7	22536	25314	25502.3
RPL29	17021	14871	16583	20089	17024	20785
RPL18	16880	16101	17567.9	18514	17735	19691.9
MTND5P11	16778	17765	19866	22829	26438.2	21145.1
RPL37A	16763	16267	17494	19751	17924	20171
RPL27A	16705.4	15661.4	17165.6	19719.8	17689.9	19416
RPL31	16535	15149	16779	18023	15577	18908
RPL23	16532.4	15580	16728.6	20851.6	18605.7	20919.4
RPL14	16484	15313	16781	20356	17025	20377
NAP1L1	16283	14661	15577	19649	16227	19438
ARF1	16176	19503	20652	20290	24499	22153
PPIA	16176	19123	19719	21731	21949	22980
RPS15A	15961.2	14349.4	15584.7	17766.4	14630.3	18487.4
RPLP2	15936.4	14646.9	15535.6	17842	16175.1	18155.1
ALDOA	15454	20074	20601	20486	25316	22754
HMGN2	15449	20120	19454	19541	22301	20267
CKB	15280	17967	18598	21132	25813	23986
RPS16	15242	14434	15330	17002	16224	18230
YBX1	15114	19631	20118	20323	22631	19450
MTRNR2L12	15083	9978	10934	16740	11081	16113
TPI1	14845	19413	19851	19733.1	23962	20852
HNRNPC	14654	19730	19347	19063	22877	20139
EIF4B	14598.9	9714.04	10755	17688	10706.1	17661
FUS	14481.8	16040.6	15803	18072	17068.6	19850.6
TOMM20	14480	14096	14450	18536	16623	19442
DDX5	14326.8	16463.7	17421.7	18296.2	17382.1	19648.5
CCT3	14299	17765	18486	18584	20615	19696
HDLBP	14265	16457	17476	17184.1	19950	18438
PCBP2	14091.5	13607.1	14569.1	17098.3	15133.7	17481.2
RPL36	14083.6	13539.6	14563.3	15917.6	15831.7	16637
RPS3A	14058	12740	13936	17028	13366	16826
ATF4	13971	13034	14492	17335	13825	17633
RPS5	13686	13554	15048	15421	15903	16193
CSNK1E	13524.1	14288.3	14961.5	15850.1	15061.6	16048.1
SSRP1	13476	17114	17537	17772	18396	18636
PRRC2A	13403	16112	17158	16074	19350	17482
HSPD1	13390	19518	19073	19614	23183	20873.9
RPL10A	13386	11995	12734	15238	13414	16155
SRSF11	13372	12334	13095	16051	13643	16633
RPL41	13279	12540	13112	16094	13173	16499
UBB	13176.9	17022.3	17617.4	14841.3	17929.3	15772.3
EIF3A	13169	14537	15013	16103	14791	17381
RPS7	13008	12762	14297	14871	13326	15084
BTF3	13004	13245	14455	15826	14790	15693
HNRNPK	12922	17423	17518	17691	19066	19629
RPL24	12823	14554	15703	16065	16057	16068
HNRNPA3	12809	16206	16006	17143	18627	17810
CTB-36O1.7	12788	12253	12880	16881	17839.2	14403.1
RP5-940J5.9	12755	13465.2	14325.6	16375.9	15142.5	17186.9
H2AFZ	12547	15887	16681	15713	18364	16614
RPS10	12515.5	12609.7	13780.5	13633.3	13356.5	14029.3
ATP1A1	12455.9	16232	16746.8	16123.5	18369	17422
EIF3L	12176.6	9427.53	10898.7	13631.9	10164.2	14031.5
SET	12160	16107	16014	16091	16278	17125
OAZ1	12004	14808	15065.2	15285	17372.7	15263
RAN	11946	14259	14165	16388	16636	17222
KPNB1	11775	17589	17713	15283	19700	16963
RPL30	11737	11183.9	11547	12916	11290.9	13436
BRD2	11593.8	16911.5	18295.4	14476.2	17852.4	14782.6
PRPF8	11581	17393	18520	13922	18668	16739
EIF5A	11578	16901	16858.5	15571.8	20112.1	16260.5
CALM3	11564	13001	13361.7	13712	16882	14071.4
RPS27A	11562	11186	11884	14253	13206	14347
SFPQ	11562	16460	16473	15764	18417	17181
SPEN	11423	18166	16771	14566	20774	15787
SRSF1	11247.4	13707.9	13585.6	13869.6	13591.6	14316
HMGN1	11240	12975	12829	14000	14091	13704
RPS25	11229	10133	10945	13443	11448	13952
RPL23A	11107.2	10258	11037	11572.7	10636	11924.3
HDGF	11104	14652	15485	15161	16726	14518
PNN	11035	9736	10323	14945	11155	14879
LARP1	10999	12460	13024	13214	13167	14299
PRKDC	10842	15433	16469	14053	17569	19385
HNRNPDL	10836	10728	10645	13734	12637	14844
SRCAP	10790.9	14541.7	14771.5	14591.9	17926.8	15627.5
LDHA	10636	15137	14960	15858	17330	18123
YWHAZ	10565	14687	15008	13231	16101	14433
LENG8	10544	6954	7410	11511	9399	12746
GANAB	10523	13495	14202	13088	14488	14376
RPS13	10521	10100	11156	12015.8	10989	12267
EEF1B2	10516.5	10844.2	11492.6	12713.3	12269.5	12500.3
IPO5	10412	10782	11112	14445	12115	14466
XRCC6	10389	16105	16403	13945	17450	14880
EWSR1	10371	12570	12685	13055	13997	14535
HSP90B1	10362.8	14313.5	15141	12411	14837.1	13981.9
SRP9	10359	12854	13594	14350	15035	14233
RHOA	10332	12565	13029	12456	14746	13386
RPL38	10313	10484	11018	10444	10264	10869
TRIM28	10303	14249	13657	13503	17090	15227
RPS9	10281	10999	11287	12045	12513	12537
MCM7	10220	12353	12456	13400	14773	14605
SRSF3	10136	12479	12543	12937	14161	13759
SLC25A3	10123	9109	9477	12220	10743	12541
PFN1	10115	12959	13069	11637	14364.6	12713
PHGDH	10080	7147	7829	10758	8663	12503
RPS27	10025	9193	10157	10835	9759	11102
UBA52	10003	10208	10741	11317	11713	12020
VIM	9993	13798	14664.8	11032	13279	12233
KHSRP	9991	13170	13206	11811	14222	12795
DHFR	9980	11463	11945	12826.8	13715	12576
RPL7	9979	9185	10289	11404	9444	11681
HNRNPUL1	9948	11272.7	11587	12281	13455	12807
IMPDH2	9932	8649	8701	11968	10116	12942
EIF1	9850	10450	12168	11154	9692	11474
LUC7L3	9818	7363.4	7962	10276	7928	10488.6
H3F3A	9804	11401	11777	12697	14414	13199
PTBP1	9794	13606	13314	13282	15364	14648
EIF4G1	9761	16734	15467.8	13668	21480.1	14819
IARS	9707	10685	11053	12528	11838	13998
CFL1	9701.02	13425	14076	12907	17694	13327
PAICS	9621	12519	12976	12718	14292	13641
EIF3E	9549	8395	9316	10781	8086	10890
HNRNPD	9504	11946	11876	13244	13364	13631
RPL9	9493	8576	9448	10810	8504	10914
CCT7	9482	14462	15269	12321	16326	13341
SNRNP70	9426	9839	10518	11042	11761	12539
SON	9414.01	13085	13176	12570.8	15982	14109
CTD-2033A16.2	9409	10181	10520	11999	11952	12555
EIF4H	9378	11900	12279	11532	12968	12355
RPL17	9360.07	8498.95	8916.65	10785.1	9334.54	11124.5
SNRNP200	9300	11479	11849	12152	14312	13923
PAGR1	9275.37	10723.7	10865.5	12324.1	12156.3	11863.8
RPL28	9190	8718	9012	10206	10048	10511
RPL35	9177.03	10341	11408	10639	11453	10999
RPL18A	9173	8508	9174	10446	9729	10709
SRSF5	9158	7106	7230	10894	8243	11567
ATP5A1	9151	9695	9964.98	11872	11289	12156
2015-09-02	9058.98	11274	11908	11302.9	13029	12264
NASP	9039	8758	9218	11145	10324	11975
RPL22	9024.98	8495.99	9294.98	10701	8466.97	10635
LINC00657	9022	9185	9492	11401	10390	10942
MRFAP1	9019	11619	11762	11757	13653	11613
CALR	8966	16099	15945.4	11147	20152	11721
TPR	8964	10208	10656	12581	12609	14094
TMBIM6	8914.98	12130	13202	11079	12862	11508
MAT2A	8882	8642	9014	10806	9622	11649
BSG	8796.99	9924.99	10083	11589	14072	12298
MARCKSL1	8774	9705	10072	11234	12696	12065
P4HB	8667.67	9877	10229	8807	9828	9734.44
USP22	8648.98	9304.46	9429	10260	10895	11056
RPL21	8545.45	7783.42	8727.72	9738.27	8783.4	9893.38
NME1-NME2	8500.11	9180.26	8895.98	8988.26	8988.32	9092.9
DEK	8494	9844	10221	11509	11149	11452
RP11-466H18.1	8438	7306	8159	9312	7878	9940
DDX21	8419	13445	13552	12286	14413	13449
CNOT1	8398.99	11136.9	11413	11562.9	13388.8	12469.9
HMGA1	8395	7461	8019	10802	8949	11191
FASN	8352	11289	11497	11089	14489	13692
MIF-AS1	8348.18	8396.84	8879.13	10028.2	11268.2	11606.2
LRRC75A-AS1	8319	7163	7741	9256	7253.84	9321
RPL35A	8316	8271	8834	9737	8430	10042
ADAR	8293	10436	10718	10874	12379	11671
ACLY	8286.49	11096	11229.7	10684	12664	11852
PRRC2C	8266	11645	11431	10929	13887	12393
RPS15	8256	9138	9777	9309	9908	9854
GAS5	8252	7071	8152.99	9149	5713.99	9730.98
RP11-386G11.10	8249.4	11051	11590.2	11006.1	12974	11609.4
CCNG1	8220	6017	6756	10356	7504	9958
LMNB2	8176.52	10088	10145.2	10432.5	12271.5	10856.8
MATR3	8105.86	11014.8	11433.1	10688.1	11853.3	11701.2
ACIN1	8091	8871	9105	9648.29	10231	10048
RPS20	8073.5	7755	8397	9149	8961.24	9457
TCP1	8065.43	12774	12964	10360.2	13500.8	10698.5
YARS	8053	7946	8025	9910	9687.86	11144
TKT	8051	7965	7963	10522	9595	11625
NOP56	8047.49	9803.65	9991.29	11297.5	13101.7	11917.6
RPS21	8032	7259	7693	8773	8639	9433
ILF2	8021	11424	11532	10287	12196	10991
H3F3B	7992.99	10397	10577.6	8953	10724	9614
CBX5	7980.06	7217	7174.44	9827	9411.01	10000.3
YWHAQ	7962	11235	11147	10737	13038	11135
EIF3I	7935	10823	11414	10223	13118	10497
PHB2	7934.29	7709.77	8029.46	9750.82	9291.83	10371.4
ATP5G2	7914	6875	7547	8946	8036	9316
RP11-750B16.1	7913	6442	6849	11243	9981	10541
MCM4	7894	10713	10834	10332	12028	11460
PTGES3	7776	12000	12274	10213	12959	10149
GNB1	7741	8594	8582	9541	10417	10229
C1QBP	7717.82	10945	10479.6	10701.9	12309.7	11125.2
PRRC2B	7674	8578.43	8746.85	9213.47	9492.44	9983.45
SF1	7650	9190	9577	8659	10179	9626
ZRANB2	7575	7325	7883	8887	8084	9694
HMGB1	7558	9893	9955	10577	11382	11450
EIF4EBP2	7525	9008	9499	10508	11779	9627
RPL34	7483	7022	7801	8307	7566	8617
DDB1	7454	10025	10184	9973.01	11474	11020
PNISR	7450	5819	5966	9062	6738	9766
EEF1D	7437	8129	8328.97	8713	9393.99	9189.02
MYBL2	7420	8955	9378	9758	11970	9651
FBL	7419	8150	8523	8971	9075	9722
HDAC1	7411	8409	8855	8428	10065	9026
EIF3D	7399	8498	9718	7526	7192	8433
RPS28	7397	7169	7494	8261.01	8138.94	8631.02
GPI	7394.22	9660.56	9645.3	9062.18	11227.2	10274.5
ENAH	7391	9161	9306	10539	11356	10843
AHCY	7376.98	7232.62	7615.78	8416.18	8871.12	9049.15
YBX3	7354	7503	7801	8247	8443	8601
TSPAN3	7340	8000	8524	9663	10715	9860
GLO1	7335	10305	11398	9337	10107	9574
XPO1	7330	9758	9668	9977	11419	11068
APLP2	7329	9369	9546	9632	12513	10417
MKI67	7326	9735	8851	9283	10134	9752
TTC3	7322	7170	7699.99	9209	8458	9113
HNRNPM	7311	13044	12631	10427	15310	11449
RBBP4	7301.58	8633	9044	9157.64	9066	9708.58
SF3B1	7300	9649	10128	9136	9977	10005
SOD1	7291	8892	8767	8706	10843	9073
RBM39	7286	7602	7760	9131	8818	9440
STMN1	7282	7881	8537	9263	10066	9332
ST13	7264	8012	8495	8502	8581	9027
STARD7	7250	9934	10358.7	9620.86	11172	9765
PGAM1	7214	10050	10133	9501	12230	10462
RANBP1	7155.46	9769.01	9507.01	9695.42	11841.5	10104.6
HP1BP3	7127	7244	8060	7968	7314	7847
RPL7L1	7110	9310	9967	8942	9609	8983
NOLC1	7090	10803	11276	9970	12417	10993
CS	7066.06	7802.26	8037.27	8865.14	9024.81	9162.24
MTPN	7062.65	9151.46	9462.32	9314.15	10805.2	9422.83
UBC	7058	9009	9411	9381	10997	10717
CCT4	7053	11230	11449	9709	11607	10370
SMARCC1	7053	9377	9646	9489	11155	10595
HNRNPAB	7051.98	9700	9394.96	9692	11403	10555
MTND6P4	7017	7208	8072	10156	10091.2	8578.08
SNRPB	7016.49	9428.5	9309.53	9767.7	11861.7	10781.4
IPO9	7013	6560	7149.01	8963	8551	9678
XRCC5	7004	10517	10692	9647	11700	10613
UBAP2L	6964.99	9055	9441	8556	10695.5	9445.15
IGF2BP1	6962	8529	9203	8166	8431	9097
HMGB2	6955	7518	7815	8583	8133	9336
TBC1D9B	6939.94	6114.98	6330.97	7993.96	7426.95	8692.01
WHSC1	6931	6658	7084	8451	7541	8729
PSAP	6930	8339	8806	8471	10225	9431
AK2	6927	8312	8805	8676	9409	9266
CENPF	6918	7945	7818	9435	9314	10185
RP11-290D2.6	6905.62	6318.81	6893.42	7922.17	6668.74	7781.87
ANP32B	6902	7126	7215	9049	8279	9381
HNRNPL	6884.79	9151.6	9157.35	9738.21	11763.3	10289.6
QARS	6849	4448	5181	7893	5866	8228
SF3B3	6842	8839	9067	9709	10589	10594
PRDX1	6828.02	10663	10799	9246	12690	9629
NT5DC2	6827.36	6395.85	6818	8084	9178.02	8379.03
TUFM	6824	7185	7435	8684	9363	9173
EIF2S3L	6765	5827	6083	8251	6825	8528
IPO7	6764	7226	7649	9478.99	8207	9726
SMG5	6748	8813	8952	9494	10082	9506
PRDX3	6730	8405	8429	9203	10578	9523
C1orf43	6722.01	6335	6686	8353	7085.02	8047
CCT6A	6699	11145	10959	9474	12099	10023
RPRD1A	6690	6800	7211	8805	7768	8902
PA2G4	6686.85	9272.09	9495.83	8751.59	10273.6	9600.55
CHD4	6683.85	8235	8061	8189	9651	9325
XXbac-BPG252P9.9	6675.58	7839.88	8122.36	9070.65	10428.6	10178.2
CNBP	6668	9118	9525	8963	9829	9398
GSTP1	6643	6961	7616	8207	9542	8976
HNRNPR	6601	8703	8873	9386	9760	9883
GLUL	6582	8424	8711	8374	9841	8874
CCNL2	6581	5366	5616	7158	5969	7759
SUMO2	6565.41	7709.04	8311.39	7545.18	7864.31	7424
FAU	6554.84	7595.13	8191.64	7326.31	8756.08	7748.29
CCT8	6528	9651	9786	8498	10229	9318
TARDBP	6516.62	7906.37	7928.42	8151.63	8975.85	8124.92
U2AF2	6516	9158.03	9190	8346.01	12307	9190
WDR6	6514.96	6864	6891.99	7347	8534.01	8532.11
SIGMAR1	6513	7172	7033	8211	9074	8157
ZNF664	6496.17	8658.82	9018	8649.83	9051.22	8440.41
EPRS	6484	7269	7521	8911	9160	10307
RPS4XP2	6483	5582	6220	7369	5546	7091
FTL	6395	9070	10595.9	7104	9698	6726
HSPA9	6388	10314	10115	9181	11929	10222
MCM3	6381	7789	7929	8178	9058	9083
NKTR	6379	6329	6285	7617.99	7318	8578.01
CCNI	6376	5979	5959	8526	7423	8091
MORF4L1	6349.99	8982.98	9020	8452	9227	8498
ARHGDIA	6333	7462.97	7237	6143	6866	6479.99
PTP4A2	6306.99	7818.99	8460.99	8509.99	8559	8407.99
MDH2	6306	7310	7465	7652	8950	8328
APP	6299.98	7333	7702	7867	8379	8781
NAA50	6288	8946	9404	8547	10424	9004
SRSF2	6282.39	7190.47	7080.33	6808.26	7505.25	7443.01
PPP1CC	6240	7749	8156	8304	8414	8481
PRKCSH	6238	6075	6250.03	7256	7540	7916
KHDRBS1	6237	7277	7302.02	7942	8078.01	8772
RCC1	6230.02	8670.9	8550.95	7969.65	9870.33	8758.85
NUP205	6222	8370	8635	9019	9578	10048
RCC2	6216	8144	8197	7827	9331	8109
U2SURP	6208	7364	7701	8297	8113.97	8977
UBE2G2	6207	7117	7691	7836	8226	7911
CCT5	6194.88	9452.01	9348.88	8462	10369.8	9346.01
DHX9	6187	10389	10197	8840	12380	9730
PTPN11	6182	7570	7825	8144	8346	8191
SUPT16H	6151	8894	8743	8303	10046	9279
RNF187	6143	6631	6776	7900	8758	8331
CDK4	6140.96	6953	7171.93	7832	8449	8058
MYH9	6113	8411	8266	7676	10221	9175
SRSF9	6105	7363	7576.94	7875.64	8932.89	7873.88
KMT2D	6104.61	8330.63	8814.79	7711.63	9816.37	8831.35
STIP1	6104	10887	11022	7645	11341	8157
NSD1	6101	7259	7469	7910	8501	8573
SF3B2	6099	7970	8413	8018	9257	8818
CSE1L	6096	8755	8839	8099	10423	9197
EIF3B	6090	8634	8763	7722	9564	8686
TRAP1	6083.98	6528.86	6644.13	7836.06	8234.84	8749.36
SRSF10	6059	7840	7556	7528	8326	7345
MTRNR2L8	6054	3891	4321	6804	4268	6751
XPOT	6023	6123	6378	7995	6770	8157
POLR2A	6020	10112	10914	7256	12831	8290
EI24	6017	7856.04	7535	8011.02	9346	7658.02
UBE2D3	6008	7581	7974	7608	8175	7719
TPM3	6004	8864	9155	7760	10045	8135
AP2M1	5994	7656.03	7932.03	7459	9828.05	7901
RPN2	5970	7222	7789	7378	8493	8009
ATP2A2	5955	8139	8201	7721	9251	8440
MYH10	5955	7437	7729	8058	8894	8684
TAF15	5954.01	6452.04	6835	6249.01	6620	6640.03
PRDX6	5954	7375	7660	7785	9019	8177
DNMT1	5939	7160.14	7370	7569.23	9517	8470.2
FKBP10	5938	3654	4072	5200	4216	6279
PDIA6	5935.99	7826.99	7988.99	7516.98	9138.99	7929.99
ANP32A	5932	7619	7928	8257	9036	8390
CIRBP	5931	4986	5303	6907	5496	7250
ODC1	5927	9560	9264	7664	9938	8110
TUG1	5926.02	5133.74	5364.24	7079.4	6220.94	7350.48
TMED2	5926	7273	7344	6888	7379	6820
PCNA	5918	6952	7407	9169	9882	9853
PABPN1	5911.3	5957.25	6223.43	7239.06	7051.39	7583.77
RRP1B	5905	8222	8235	7382	9808	8115
CAPRIN1	5889	8722	8792	8261	9747	8701
PTPRF	5889	5017	5629	6755	5765	7897
TXN	5874	7354	7655	7133	7619	7553
TXNDC5	5857.47	8710.15	8766.86	8014.48	8933.81	8627.79
ATP5G3	5854	7378.86	7272.56	7216.98	9108.57	7521.8
ACTR2	5842	8331	8695	7422	9335	7690
EIF5	5841	9461	9757	8114	9801	8287
ZWINT	5841	7190	7362	7227	8598	7408
EIF2AK1	5815	6085	6299	7397.63	7386.21	7484.69
RANGAP1	5791	8543	8655	7997	10860	8125
FUBP1	5784	5920	6046	7387	6439	8073
ENSA	5779	7064	7160	8344	9420	8172
COX7C	5770	6252	6566	7096	7099	7101
SRSF6	5768	7000	6766	6452	7867	6749
KIAA0100	5758.01	6522	6654.97	6387	7426	6581
SMARCA4	5754	6833	6826	7314	8390	8285
SRSF7	5736	6807	6736	6937	8292	7701
MYL6	5718.99	7832.17	8043.01	7437	9356.01	7790.07
SMG1	5711	7066	7479	7267	7790.79	8146.93
RPS29	5708.38	5489.84	5686.25	6535.05	5877.52	6690.99
MRPL37	5690	7106.02	7397	7185.02	8360	7483
ZNF24	5674	6423	6812	7801	7350	8088
SAE1	5672	6662	7059.98	7211.98	7625	7922
FTH1	5664	6765	6994	6643	7462	6607
DCTN1	5660.21	6229.44	6391.14	6973.8	7891.84	8037.38
ZNF703	5642	5805	6054	7345	6741	7637
ANAPC5	5638	6023	6395	7171	7411	7582
DDOST	5635.53	6306.12	6636.21	6357.37	7188.14	6827.72
VDAC1	5631	7055	7385	7206	7967	7686
HACD3	5628	6982	7430	7594	8288	8034
PAPOLA	5625	8198	8626.99	7905	9134	7566
TOP2A	5618	6227	6471	6389	6532	7156
RABL6	5616.05	6127.15	5800.95	7172.93	7406.29	7199.62
WNK1	5609	7055	7530	7068	8216	7718
TCOF1	5597	7643	8129	7076	8441	7589
AMD1	5587.98	7155	7419	7123	8261	7394.98
HNRNPU-AS1	5584.8	3530.99	4093.37	7176.78	4412.99	7660.76
COX4I1	5584	5994.99	6451.98	6483.99	6921.99	6669.99
SEC61A1	5584	7292.67	7860	6865	8768	7833.68
ARIH2	5574.02	6247	6648.53	7478.01	6890.01	7374
RPS4XP17	5565.54	4987.48	5379.26	5904.92	5081.81	6396.17
IARS2	5565	6136	6151	7967	7500	8731
RPS4XP3	5554	5124	5532	6721	5285	6665
MTHFD2	5546.01	4759	5021.74	6364.99	5283	6766.02
AP3D1	5545	6732	6989	6924	8624	7469
PANK3	5536.09	5267.54	5701.91	7580.01	6202.02	7296.82
NME4	5533.99	4771.99	5029.98	7797.98	6815.81	7833.14
CCT2	5527	9212	9393	7436	9199	8204
SHMT2	5527	3684.99	3960.52	5988	4842	6857
CALM2	5521	6701.01	7146	7193	7808	7445
LBR	5521	6901	7037	7964	8201	8493
HN1L	5517.81	6802.71	7224.12	7216.78	8416.89	7155.1
GNL3	5504.02	7344.06	7536	7592	8382.02	8619.02
DHCR24	5499	8331	8589.93	9205	12812	9659
TMPO	5498	7773	7985	7384	8525	8116
CREBZF	5479	4308	4523	6053	4509	6331
KIAA0907	5476	5105	5854	6042	5490	6567
RBM25	5474	6008	6076	7018	7057	7374
STK25	5471.99	5520	5811	6745.99	6775	6804.03
DYNC1H1	5471	6836.73	7451	6476	7647	8899
BUB3	5459	6193	6433	6705	7696	7140
SETD5	5453	5730	5986	7193	6910.03	7754
CTD-2192J16.15	5448.36	4549.66	4904.72	6352.62	5034.69	6713.65
MPRIP	5448	5823	6042	6218	6608	6418
MARS	5447	5850	6077	6541.01	6893.01	7520.04
CBX3	5439	6486.01	6646.01	7905.02	7406.02	7819.02
YWHAB	5431	7915	7783	7219	9432	7379
RNPS1	5412.43	6522.78	6816.94	6691.38	7153	6992.39
TMED10	5408	5559	5876.02	6639	6396	7105
PSAT1	5401	4068	4089	5548	4685	6539
MLEC	5377.38	6889.39	6915.4	6330.77	7706.37	6655
CLTC	5374.02	8752.01	9124	6524.01	9122.01	7588
SNRPD2	5353	5881	6200	6435	6927	7034
SLC7A5	5349	6288	6403	5987	7671	6899
POLE	5346	6045	6010	6424	7317	7479
SNX5	5346	6599.98	6427	6845	6991	7156
BCLAF1	5328	7346	6948	7816	8296	8080
NCAPD2	5327.98	6018.98	6486	6797	7259	7286
MAZ	5325.21	5762.45	5785.6	6618.94	6938.05	6891.78
CYCS	5325	8088	8357	7223	9081	7566
STX16	5317.32	4630.7	5057.14	6234.1	5810.31	6157.34
H2AFY	5315	6693	6787	6554	7819	7181
NEAT1	5311.47	4541.12	5466.84	4177.85	3645.69	4113.63
CKAP5	5308	7033	7404	6731	7782	7775
LAPTM4B	5298	5267	5471	6308	5903	7087
ZNF207	5290.2	6069.79	5904.72	6084.63	6405.22	6431.23
ATP5O	5289	5939.02	6455.5	6216.03	6985.95	6573.02
HNRNPF	5289	7388	7593	7290	8672	8109
SARS	5289	4781	5302	5768	5247	6308
CA2	5286	4698	4759	4660.01	3740	5343
RBM26	5278	6027	6236	7151	7200	7519
FKBP4	5273.01	7880	7979	7070.21	8641.39	7570
BAZ2A	5268	5873	6545.05	6474	7025	6898.03
SUGP2	5262.34	3998	4160	6272	5297	6438.45
TAGLN2	5261	5940	6382	5704	8282	6323
PPP2R1A	5241	6964	6797	6992	9643	7397
CTNNB1	5240.99	8131	8237	7165	10506	8150
PSMB4	5239	6491	6447	6435	8010	6645
ATXN2L	5224	4633	4850.51	6014.63	5355	6463
MCM2	5222	6497.99	6460.03	6619	8095.99	7595.98
PPIB	5220.99	6598	6588.99	6375	7320	7111.97
FOXM1	5216	6332	6751	6526	7633	6066
SLC38A1	5216	5486	6248	6755	5657	7174
SND1	5216	5525	6006.73	6388	6021.71	7330.72
TUBB4B	5202	9176	8912	7000	12439	7982
MCM3AP	5199.45	5972.13	6324.09	6491.74	7445.93	7174.29
ANP32E	5197	6350	6614	6816	6849	6724
RAD23B	5190	7668	7666	6876	7610	7256
RPS4XP13	5189	4626	4929	5862	4694	6187
SLC25A39	5169	5671	5558	5802	6838	6008
SBF1	5166	5729	5879	6299	7408	6497.02
NUP210	5160	5616	5877	7321	8372	8467
PPA1	5158	6192	6495	6880	6945	7254
SRSF4	5156	6138	6058	6621	7206	7113
TM9SF3	5141	5992	6395	6748	6726	7007
RSL1D1	5140	7215	7498	6717	7335	7033
HNRNPA0	5116	6325	6499	6705	7426	7270
ZC3H11A	5115.47	4886.64	5341.15	6001.51	5292.62	6502.95
SERF2	5094.88	5577.7	5895.33	6087.75	6348.63	6243.66
PEBP1	5094	7120	7280	7350.01	8501	7340
G3BP1	5091.98	7271.99	7337.98	7052.99	8238.98	7626.98
FAM168B	5085	6746	7048	6299	7412	6637
APH1A	5084	5328	5469	5981	6030	6042
AKR1B1	5079	5302	5227	6018	6350	6378
GCN1L1	5069	6032	6255	6756	8335	7961
VCP	5064	7760	7395	7115	10334	8191
SREBF2	5047	3867	4558	6187	4564	6644
RAD21	5044	5576	5775	6247	6281.98	6564
RBM5	5044	4139	4589.99	5825.64	5027.04	6275.85
KIF1C	5036	6389	6421	6153	6876	6047
MTA1	5035.38	3547.79	3740.37	5834.32	4864.11	6193.84
UBR4	5034.07	6577.73	7826.4	6063.31	6337.39	7257.11
PRC1	5015	5398.45	5883	6393	6599	6676
DFFA	5000	5837	6506	5663	5144	5871.87
RPN1	4996	6074	6437	6349	6698	6876
CRTAP	4992	3662	3926	6751	4925	6677
HNRNPH3	4981	5609	6027	5746	6318	6386
EIF4A2	4973.92	4692.78	5049.08	5835.34	5047.22	5951.17
MLLT4	4957	5234	5260	6595	6423	7286
HDAC2	4953	6569	6808	6467	7103	6909
TUBA1B	4944.6	6648.04	6624.81	6533.88	7879.04	7199.59
LARS	4935	4950	5150	5778	5681	6693
CDC37	4930	6597.24	6571.48	6081.72	7901.67	6463.01
DAZAP1	4921	6018	5996	6363	6615	6699
GHITM	4912	6197	6396	6481	7962	6861
DNAJC8	4907	6679	7204	6486	7663	6645
MAP4	4879	5288	5765	6607	7058	7741
RBFOX2	4878	5152	5472.99	6406	5530	6393.99
FOXRED2	4876	5107	5323	6509	7564	6894
LRRC59	4876	7543.84	7795	5882.73	7639	6131.01
UQCRH	4873	5463	5639	6001	6156	6000
KTN1	4865	6557	6776	6697.99	7020	6706.01
FANCI	4854	5602.05	5960.99	6205	6295	6587
TIMELESS	4846	4685	4895	6326	5830	6586
UBA2	4834	5572	5839	6301	6064	6840
TOP2B	4827	5737	5819.02	7274.01	6945.01	7870
CD81	4823	5391	5671	5819	6494	6321
TXLNA	4813	6377	6801	5913	6745	6260
UBE3C	4804	6354	6346	6416	7626	6604
CHCHD2	4802	5422	5433	5656	6179	5795
SLC1A5	4797	5126.97	5403.23	5675.23	6289	6761.25
SURF4	4787	5846	5859	5557	6587	6059
RNF40	4784.49	6818	6932.61	6276.99	8471.99	6519.03
BIRC5	4784	5945	6196	5755	6909	5759
CRKL	4774	5936	6305	6145	5758	6324
HSPA5	4773	8673	8676	5644	8907	7193
ERGIC3	4771	4600	4846	5244	5011	5666
GPX4	4771	5457	5684	5630	6261	5617
CELF1	4770	5501	6048	6179	6165	5927
KDELR2	4766	5878	6186.02	6471	6430	6292.87
STOML2	4764	5263	5500	5745	5911	6152
BAP1	4756	5041	5288	6444	7071	6298
KDELR1	4755	5148	5254	5941	6419	6126
CSNK1D	4754.03	5259	5426	5175	5677	5884.88
MRPS25	4741	4620	4871	6174.04	6181.63	6536.76
SLC16A1	4732	6524	6651	6687	8250	7476
RBM8A	4716	6717	7079	6000	7837.97	6361
EPB41	4709	5966	6099	6757	7035	6867
SSR2	4708	4449	4929	5327	5065	5676
SYNCRIP	4699.56	6966.19	7070.64	6834.21	7549.75	7289.47
NUFIP2	4693	4652	5633	5134	4176	5409
KPNA2	4681	7062	7392	5482	7262	5899
C19orf48	4678	5096.06	5294.24	5888.47	5992	6178
TARBP1	4677	3691	3643	6437	4381	6793
TNPO1	4674	7561	7895	6358	7761	6895
CALM1	4672	6314	6803	6077	7301	6435
PSMA4	4668	7114	7023	6183	7953	6664
PRPF19	4666	6900	7051	5614	7288	6364
LRPPRC	4663	5367	5601	6168	5959	6798
HINT1	4637	5476	5535	5538	6028	5576
PTPRU	4637	3354	3501	4671	3487	5265
TFDP1	4637	5778	5946	5750	6923	5683
STT3A	4636.06	5481.09	5816.71	5639.65	5148	6223.09
SNRPD3	4628.58	5781.99	5939.94	5639.81	7095.93	5931.9
ARF3	4627.33	5164.97	5325.16	5555.08	6529.03	6150
MTHFD1	4614	5840	6011	6096	7332	6941
PPIF	4612	6481	6539	5884	7840	6403
TPGS2	4612	4935	5110	5812.02	6484	5745
DSG2	4611	5366	5571	6166	5618	6675
PPM1G	4610	6007	6115	6522	7617	6439
CIZ1	4608.98	5239	5776.98	4903.99	5306.99	4902
WDR26	4606	4956	5355	6381	6695	6677
MDC1	4603	5035	5107.45	5289	5424	5655
SMC4	4594.01	6606.82	7113	6400.01	6778.03	6626
WDR82	4592	6043	6160	6474	6959	6765
HOXB9	4586	4837	4818	6719	5896	6373
NISCH	4571	3672	4058	4983	4897	5627
SLC7A1	4558	4811	4873	5850	5478	6927
GART	4556.01	5284.03	5408	6200.05	6030.01	7035.04
EIF3H	4551	4185	4699.99	5201	4487.01	5302
PSME3	4546.96	6865	7206	5466	7769.94	5965
FKBP8	4541	3987	4243	4851	5155.99	5011
SRRM1	4540	5081	5240	5263	5035	5457
CAPN2	4533	4144	4503	5289	4634	5517
RBMXL1	4530.26	5302.16	5542.02	5675.32	5530.53	6026.66
CBX6	4525	6783	7157	5574	6473	5718
PTP4A1	4524	4787	5158	5531	5762	5808
DCAF8	4523	4185	4644.01	5491.23	4721	5892.31
UQCRB	4517	4815	4849	5586	5844	5579
PRDX2	4509	5569	5498	5447	6914.47	5943.48
BAG6	4501	5330	5639.99	5328	6109	5922
CHTOP	4498	5158	5111	5795	5945	5974.01
DHX15	4496	5867	6008	5941	6475	6234
ICMT	4487.01	5757	5879.01	5899.01	6571.01	5663
MBD3	4484.55	4807.33	4620.22	5585.62	6111.28	5759.86
MLF2	4479.05	4835	5319	5079	5986	5536.07
MGEA5	4478	5568	6102	5748	6108	6274
PDIA4	4460	6071	6366	5840	7638	6332
TRA2B	4453	5878	5937	5831	6901	6191
CTPS1	4449	5710	5790	5896	6514	6093
DNAJA1	4448	8610	8938	5303	8867	5697
SF3A1	4435	6195	6566	5460.89	7044	6111
SPTAN1	4424	5755.99	5853	5955	6958	6985
AP2B1	4413.01	4668.95	5005	5236.01	5273	5561.98
ARCN1	4405	6740	6808.02	5649.01	6958	6098.01
GARS	4398	4955.01	5053	5613.01	5310	6270
2015-03-06	4397	3949	4099	5629	4796	5655
SSR3	4378	4882	5495	5270	5062	5621
SNHG3	4374.75	4106.94	4261.61	6022.46	4716.08	5756.56
SFXN1	4367	5679	5829	5822	6638	6073
XPO6	4367	5904	5980	5958	7217	6108
EIF3G	4361.98	4981.95	5046	4925	5382.92	5299
APRT	4360	4613	4533	4897	5435	5317
AL589743.1	4357	3148	3341	5027	4666	5538
AKT2	4350	3736	4002	5238	5093	5352
KIAA1191	4347	4563	5014	5071	5045	4874
COPZ1	4346.88	4610.97	4866	5375.99	5244.96	5541
BSDC1	4340	3580	3888	5367	4439	5621
HLA-C	4338.77	4728.44	5260.42	4642.74	5773.69	4902.97
KMT2A	4337	5136.01	5802.04	5429.02	5355	6168.03
GLTSCR2	4335.56	3297.15	3625.18	4526.89	3316.1	4934.46
BZW1	4333	6959	7095	6505	7861	6748
PRPF38B	4326	4853	5030	5422	5398	5470
XRCC2	4316	3506	3956	5045	3594	5354
RAC1	4312	5025	5296	5480	6090	5523
FAM120A	4306.01	5484	5374.01	5945.01	6194.96	5980.01
GSPT1	4303.99	6116.99	6405	5882	7019	6242
MTCH1	4299	5084	5443	4791	5536	5167
HEATR1	4297.75	6599.62	6782.16	6158.09	7551.84	7174.36
TMSB10	4293	4431	4859	4583	5006.01	4651
PABPC4	4280	5708	5540	5550	6719	5833
NUDT21	4279.99	5103	5546	5562	5391	5784.01
SMARCB1	4278	5000	4928	5209	6065	5912
NOC2L	4274.56	5777.61	5686.03	5063.1	6450.65	5821.07
TSPYL1	4270	5320	5639	5721.99	7210.99	5995
UQCRC1	4269	5161	5179	5398	6325	5753
TNPO2	4266	4961	5051	4893	6582	5791
SNHG1	4258.43	4644.03	4970.96	4808.77	4428.41	5305.41
UQCRC2	4257	4856	4986	5012	5464	5436
YWHAG	4243	6446	6860	5769	7895	6447
HTT	4229	5904	5960	6119	7723	6857
CAD	4221	4879	5159	5245	6017	6460
AARS	4212	4210	4605	4304	3587	5015
SEPN1	4210.24	3616.53	3965.72	4701.97	4664.71	4916.52
CPSF7	4206	4498.99	4784	5065.99	5425	5449
TEX261	4196.45	6097.94	6500.45	5393.53	6393.82	4997.11
THRAP3	4195	4958	5197	5773	5524	6245
EIF3M	4193	4560	4802	5031.71	4968	5531
MED28	4192	3936.71	4090	4929.69	4388	4737
PYGL	4192	5062	6028	4902	4382	5531
ARHGEF12	4188	5013	5238	5459	5888	5552
SREK1	4176	4638	4552	5523	5288	5549
CPSF6	4173	4470	4598	5682	5087	6073
DHX30	4172	5488	5403	5661	7205	6461
CTTN	4169.98	4944	5051	4778	5828	5096
CDV3	4166	5561	5947	5646	5577	6021
MAVS	4166	4216	4447	5994	5982	6129
ASNS	4165	2238	2363	3604	2406	4653
GGA2	4163	4932	5109	5299	5755	5700
STRAP	4160	5467	5819	5480	5829	5902
EIF3F	4159	3715	3985	4557	4055	4731
TMEM106C	4154	4494	4648	5332	5309	5341
UBP1	4153	4826	4958	5719.01	5939.01	5765
CALU	4150	4966	5180	5002	5274	5389
SPAG9	4145	4225	4480	4278	4121	4670
2015-09-08	4144	3803	4110	4990	4858	5089
NDUFV1	4143	3737	3958	4850	5281	5291
PDDC1	4143	3041	3147	4675	3495	4776
PRMT1	4139.68	5863.68	5828.44	5922.86	7406.82	6474.01
SH3PXD2A	4132	4494.99	4982	5157	6312	5032
DCAF7	4124	3853	4102	4762	4380	4958
HIPK2	4119	4160	4432	5327	5131	5515
ANKRD11	4117	4878	5235	4948	5500	5393
HSPA4	4112	7539	7464.99	6005	8478.99	6518
POLR2E	4107	5450	5402	4905	6424	5074
C6orf62	4106	4946	5014	5452	5823	5287
BAZ1B	4105	5857	6139	5488	6159	5823
GPX1	4101	5127	5023	5527	7335	5805
CCAR1	4098	5270	5581	5733	5902	5655
MTR	4095	4845	4771	5487	5818	6122
AGAP3	4094	4425	4437	5268	5491	5487
SLC25A23	4092	3909.99	3883.02	4839	4960.02	4568
CTD-2192J16.22	4089.37	3323.21	3727.27	4859.47	3648.16	4948.46
CD164	4087	5068	5630	4692	5210	4842
RBM33	4077	4295.01	4715	5168.98	4541	5645
C5orf45	4075.77	4405.12	4837.08	4842.65	4253.04	4988.05
PSMD2	4071	6136.03	6276.03	5429	8042.05	5721
ETF1	4063	6101	6255	5580	6904	5818
MYCBP2	4062	5660	5793	5691	6528	6157
USP1	4062	6117	6546	5570	6181	5971
2015-09-11	4057	4877	4860	5167	6094	5270
SRM	4051	5884	5591	5107	6826	5225
SUMO3	4050	4781	4621	5268	5517	5272
TLN1	4048	5059	4992	4949	6385	6077
AAMP	4047	5282	5515	4780	6268	5340
HSBP1	4043	4852	5193	5055	5604	5097
CHD3	4036	4562	4853	4618	5175	4861
NHP2	4034.97	5275.95	5406	4959.97	6071.96	5160
SDHC	4034	4507.38	4788	5410	5400	5437
DDX11	4032	3097	3073	4213	3797	4751
COPA	4031	5480	6101	5095	5757	5792
FAM189B	4031	3510	3654	5020	4439	5138
MIEF1	4031	5374	5557	5658	6187	5796
SSB	4026	6333	6528	5721.01	6906	5928
PYCR2	4016	4461	4776	4780	5014	5494.98
SLC35E2B	4014	2720	2874	4691	3296	4595
CGGBP1	4009	4418	4734	5461	5017	5246
POLE3	4008	5278	5459	5250	5812	5314.98
NUP188	4005.01	6393.02	6569.03	5462.07	7229	6101.01
MIF	4004.47	3975.16	4113.61	4951.85	5550.8	5695.84
YY1	4004	5042	5476	5107	5161.99	5509.99
HYOU1	3997	5712	5928	5459	7421	6157
RNF10	3996	4605	4822	5252	5623	5167
MAP4K4	3995	4624	4881	5061	5721	5443
VHL	3987	3786	4015	4948	4234	4906
LRRC75A	3983	3207	3664	4314	3339.16	4452
SRPK1	3983	5133	5381	5217	5843	5546
SSR1	3981	4858.93	5285.96	5025	4947	5461
ATP5F1	3973	5267	5329	4507	5649.17	5076
ARL10	3972	3302	3443	4502.05	3764	4541
ATPIF1	3959	4913	4978	5086	5700	5000
NCOR1	3957.01	4578	4728.01	5079	4765	5209.01
OXA1L	3955.99	3270.99	3538	4226.99	3575	4519
PRELID1	3954.99	5818	5638	5393	6650	5579
RRM1	3944	5002	5116	5419	5967	5863
NEK9	3941	3920.99	4324.02	4743	4204	5251
NOTCH2	3938	5114	5209	5368	6439	6198
TRRAP	3938	5065.85	5450.97	5141.98	6105.99	6317.99
DUS1L	3923	4822	4865	4490	5836	4576
ATXN7L3B	3921	3946.22	4081.25	4527	4317	4689
AKT1	3920	3831.99	3899	4627	5082	4805
WAC	3918	4439	5001	5271	4597	5234
DDX42	3911	4826.01	4972.01	4110	4872.99	4392
ANXA5	3909	4917	5413	4987	5195	5119
ADSL	3904.42	4699.98	4897.92	4597.81	4883.56	4876.41
FGD5-AS1	3904	3856	4178	5098.03	4840	5164.06
PCBP1	3899	4856	5054	5147	5430	5539
PRPF4B	3899	4599	4605	5009	5404	5424.01
ATP5E	3893	4560	4662	4846	5141	4748
ANKRD17	3882	4936	5268	5225	5622	5725
TRIP12	3881	5416	5440	5445	6578	5633.04
POLD2	3880	3481	3662	4382	4542	4847
PCNP	3879	4514	4825	5085	5278	4953
TCERG1	3870	4488	4603	5000	5129	5221
MTA2	3869	5562	5438	5295	6673	5591
CERS2	3868	3973.02	4136.31	4425.43	3896.59	4485
CTC-575D19.1	3867	3200	3665	4663	3528	4669
PFN2	3867	3840	4062.01	4827.99	4711	4980
ARL6IP1	3866.15	5214.73	5475.13	4875.67	6772.51	5228.37
PARK7	3863	4683	4614	4707	5267	5096
PUM1	3861	4629	4890	4797	5397	5422
PFKL	3860	3122	3299	4177	4478	5005
MCM5	3856	4628	4614	5164	6021	5809
DENND5A	3855	3435	3660	4994	4071	4917
GTF3C1	3850	5699	5568	5169	7410	5758
DIS3	3845	5221	5514	5235	5857	5838
NID1	3839	3804	4087	5061	5259	5579
ZC3H7B	3828	4171	4215	4408	4914	4646
ATP8B2	3824	3917	3948	4667	4690	4556
H2AFV	3823	4274	4303	4805	4902	4843
KIF5B	3819	5561	5904	5163	6160	5389
SP1	3819	3872	4237	4895	3841	5175
H1F0	3818	4470	5394	4433	5734	3866
PLCG1	3817.98	3705.86	3759.86	4314.87	4962.65	5066.45
QKI	3817	4474	4615	4801	4762	4899
GOLM1	3815	4541	4640	4837	5205	4812
AGO2	3809	4418	4828	4847	4917.99	4990
NCAPD3	3808.01	4955.99	5086.99	4901.35	5708	5332
RTN3	3806	4654	5082	5205	5427	5275
FKBP1A	3804.33	4591.25	4565.21	5809.72	6896.18	5754.76
USP24	3801	4916	5147	5000	5633	5224
MYSM1	3799	4369	4798	4635	4180	4677
CAPZA1	3797.01	5405	5509	4971	6014	5144
PRPF40A	3797	5223	5186	5345	5743	5803
MFSD11	3796.61	4708.48	4759.62	4369.6	5209.75	4921.92
CYC1	3796	4338	4362	4310	5036	4798
VAT1	3795	3889	4285	4237	4713	4717
NUDT3	3790.67	3414.79	3401.03	4740.27	3545.07	4714.16
ADIPOR1	3790	4002	4288	4791	5248	4603
INPPL1	3788	3313	3516	4440	4404	4723
NOP58	3787.83	5049.83	5316.25	4755.77	4988.63	5065.85
ERGIC1	3785	3813	3877	4489	4428	4488
PPP4C	3774	4300	4359	4556	5084	4819
LAMC1	3770	4325	4495	5131	5718	5549
SCAP	3769	3453	3623	4333	4094	4479
SRRT	3766	5314	5407	4918	6466	5351
PTMS	3765.95	3105	3481	4132	4117	4183.93
CAND1	3762	5462	5665	5237	5779	5693
KB-1208A12.3	3760	3588.11	3753	4158.01	3544.11	4274
METAP2	3759	5180	5210	5132	5781	5481
NCAPG2	3759	4915	5115	5252	6219	5423
RAF1	3758	4724	4895	5209	5549	5249
PSMB1	3753	4623	4885	4616	5405	4744
WASF2	3751	4124	4376	4924	4650	5122
XPO5	3750.01	5038	5262	5027	5419	5476
CLPTM1L	3748	4475	4607	4429	5173	4637
NT5C3B	3747	4435.99	4426.01	3877	4137	3943
MTRNR2L1	3741	2203	2564	3824	2355	3846
C7orf55-LUC7L2	3740.66	4511.44	4684.85	4849.95	5291.37	5052.75
POGZ	3738	3447	3759	4494	4128	4932
CBX1	3737	4193	4336	4664	4554	4723
MCFD2	3732	4013.02	4139	4396.99	4536	4601
PPRC1	3732	4994	5240	4477	5189	5265
STT3B	3728	4545	4541	5173	5245	5245
C11orf58	3727	5127	5470	4494	5268	4653
GOT2	3723	4876	4831	5155	6032	5390
ARL17A	3718.47	2748	2816	4356	3237	4368
CDCA7	3717	2976	3088	4422	3398	4571
ANKRD52	3710	4739	4602.01	4948	6195	5555
CABIN1	3709	3834	4087	4901	5246	5211
ACTN4	3705	5074	5091	4685	6254.01	5326
SRP72	3696	4569	4911	4903	5015	5158
CDK5RAP3	3693.66	2291	2371.63	3203.7	2489	3747.78
NIPSNAP1	3693	2580.99	2892	4256.3	3126.99	4633
PRMT5	3693	5328.96	5517	4403.99	5416	4759
YME1L1	3687	4637	5080.98	4800	5292	4912.99
ARPP19	3686	4180	4409	4845	4688	4460
MTDH	3685	4711	4772	4761	5164	4900
ASXL1	3674	3906	4259	4065	4196	4475
PKN1	3672	3701	4156	4202	4205	4398
ETFA	3670	4374	4725	4741	5179	5053.99
COX8A	3662	3747	3793	3852.31	4361	4049
ABCF2	3661	5656	5967	5064	6894	5645
NUS1	3661	4841	5069	4973	5146	4839
PHF10	3659.14	4582.13	4595.75	5468.9	5711.71	5402.34
SUN1	3658.82	3413.57	3702.42	4147.25	3961.37	4633.41
SLIT2	3657	5921	5704	4353	5553.99	4569
TUB	3656	3359	3576	4354	4152	4439
MCL1	3655.01	5461	5705.01	4908	6160.02	5183
EIF4G3	3655	4178	4205	4936	5290	5133
NPLOC4	3655	4358	4584	3971	5170	4187.03
MBTPS1	3653	3803	3753	4284	4792	4562
HADHA	3652	3464	3563	4878	4643	5145
IREB2	3647	4599	4686	4899	5416	5223
INTS1	3646	4106	4099	4455	5906	5111
BRK1	3644	3775	4074	4479	4422	4335
EFTUD2	3640	5155.03	5177	4583.98	5955	4933
SEC11A	3640	3270	3614	4286	3631	4343
DIDO1	3634	3324	3626	4241	3832	4486
PYCR1	3633.9	2701.42	2897.81	3868	2964.52	4439
ZNF768	3630.28	3908.25	4333.32	4234.31	3653.9	4367.31
NUP133	3630	4674	4843	5120	5729	5788
NDUFB10	3626	4254	4401	4204	5269	4413
TMED9	3622	5192	5397	4264	5830	4630
PSMA7	3620	5143	4896	4382	6020	4775
MFN2	3618	4866	4946	4714	6310	5045
LSM4	3617	4203	4292	4764	4974	5012
2015-09-15	3611	4550	4500	4519	4795	4382
KLHDC3	3606	3465	3623	4588	4402	4519
MTOR	3605	4510.01	4793.01	4571	5957.01	5284.01
PHB	3600	5190	5430	4375	5640	4762.13
DNM2	3598	4281	4484	4131	5249	4582
TARS	3597	5006	5296	4824	5539	5418
PFDN5	3587.01	3934.01	4020	4217	4148	4053
ESYT2	3587	3344	3590	4822	4119	5111
MZT1	3586	4128	4353	4623	4328	4454
FAM208B	3582.99	5778	5825	4768	6102	5646
ATP5C1	3576	4440	4623	4507	5174	4702
RUVBL2	3569	4361	4446	4156	5267	4666
MYBBP1A	3566	5644.97	5653	4272	6476	5136
FANCA	3565.46	3293	3417.71	4177.63	4133.73	4783
EXOC7	3565	4320	4445.02	3872	4991.96	4250
APEX1	3564	4438	4533	5045	5068	5130
SLC25A36	3564	3230	3463	4144	3629	4276
HM13	3562.93	4762.61	5064.69	4065.79	4923.56	4520.74
RABGGTB	3562.92	3803.84	3826.94	4709.1	4430	5032.65
PGD	3559	3695	3620	4630	4104	5006
DENR	3556	4725	4891	4250	4918	4417
ACTR1A	3555	4742	4892	4599	5833	4896
G3BP2	3554	5371	5370	4997	5840	5549
MIB1	3553	3703	3860	5000	4352	5330
BTBD2	3552.41	2438.37	2646.41	3591.25	2606.2	3869.32
CTBP1	3548	3499	3796.98	4317	4465	4484
TGOLN2	3544	4339	4698	4407	4660	4419
UBTF	3541.01	4474	4553	4498	4789	4700
SOD2	3541	4346.01	4468	4717.4	4652.96	4896.49
AP1B1	3536	4482	4489	4475	6002	4910
SLC38A2	3535	3950	4353	4729	4302	5057
NUP153	3534	5141	5202	4952	5826	5625
NCKAP1	3532	4434	4757	4592	4721	4717
DDX23	3530	4694	4918	4439	5537	4647
RPS2P5	3529	3439	3757	3880	3213	3892
ALKBH5	3526	4439	4527	4285	5052.99	4223
FAM208A	3519	3614	3818	4712	4024	4776.01
TSR1	3514	5162	5238.01	4273	5443.01	4775
RCN2	3513	3978	4029	4252	4361	4320
PTDSS1	3506	4573	4691	4464	4937	4425
RPA1	3496	5075	5147	4530	5411	4800
SMARCD1	3495	3881	4100	4287	4552	4442
TMEM123	3495	4197	4442	5060	4915	5087
NFATC2IP	3494	3393	3647	3815	3722	4180
PSMD8	3492	4847	5061	4255	5332	4288
MAPRE1	3480	4887	4855	4490	5602	4758
KIAA1147	3479.19	3094.07	3347.81	4324.05	3686.22	4630.7
PDCD6IP	3479	4163	4500	4413	4484	4941
PSMD4	3479	4281	4473	4100	4618	4454
SLC4A2	3477	3503	3917	4283	4773	4281
STRN4	3469	3553.02	3863.99	4146	4218	4168.33
RPS4XP1	3467	3129	3398	3903	3214	3964
RP11-138I1.4	3466.1	4360.68	4533.6	3682.7	4418.7	3866.74
DYNC1LI2	3465.3	3865	3976	4066.29	4407	4202
CHD1L	3462	3172.98	3248	3981	3899	4335.99
DCTN5	3456.76	4468.14	4476.27	4290.85	5411.6	4439.98
DYNLL1	3451	4951	4946	4066	5566	4305
BTAF1	3450	3278	3419	3738	3471	4365
CDC42	3448	4882	5265	4573.99	5671	4720
RAB7A	3448	4762	4916	4605	5648	4867
MDN1	3446	5122	5536	4537	5923	5788
NAP1L4	3441	4354	4193	4221	5066	4532
BPTF	3440.15	4174.41	4399.19	4189.15	4571.56	4502.98
ARPC2	3440	4412	4534	4271	5419	4355
API5	3439	4896	4879	4494	5540	4760
NMT1	3438.99	4220.99	4382.01	4089.02	4599.99	4407.01
SZRD1	3435	4617.76	4929.76	4210.75	5440	4047.75
DCTN2	3433	3202	3570.98	4089	3790	4281.99
MLXIP	3433	3971	4078	4192	4918	4403
C14orf166	3432	4299	4438	4281	4269	4303.29
MAPK1	3429	4291	4500	4233	4723	4428
NR2C2	3429	3309	3596	4245.06	4266.37	4734.43
FLII	3427	3642	3518	3750	4531	4066.99
PSIP1	3426	3575	3819	4658	4159	4790
TMEM259	3421.37	3466	3505	3935.38	4279	4190
PI4KA	3419	3726	3891	4473	5260.01	4919
LSM14A	3418	4043	4135	4219	3992	4274
GIGYF1	3416	2677	2854	3998	3357	4482
CDT1	3410	2441	2452	3689	2918	3808
SLC35B4	3410	3715	3859	4732	4296	4585
PCNT	3408	4096	4561	4483	5503	4960
CIAO1	3407	3715	3844	4068	4352	4252
DSP	3400	4284	4496	4267	5106	5015
GDI2	3399	4823	5245	4513	5168	4857
NME2	3397.17	5071.33	4746.77	3924.18	5650.26	4182.24
TBC1D4	3397	3876	3894	5052	5072	5320
CPSF1	3395	3183.71	3256	3701	4210.19	4271
DESI2	3389	4698	4890	4877	5091	4772
ERH	3389	3928.01	4013.93	4364.92	4740.01	4401
JTB	3388	4634.95	4636	4495.02	5094	4358
DDX46	3387.73	4470.28	4620.82	4720.82	5020.81	5071.3
NGRN	3387.01	4317.29	4658.83	4012.79	4815.69	4016.81
CYB5R3	3387	3614	3713	3816	4704	4019
AHCYL1	3383	3692	3846	3995	3778	4194
KARS	3382	4484	4679	4363	5186	4678
BRD8	3378	3630	3957	4023	4176	3883
TPX2	3377	4864	4890	3970	4842	4216
KDM1A	3374	4434	4614	4453	4929	4868
SETD7	3374	3939	4281	4672	4789	4811
PRKAR2A	3373	4722	4961	4706	5710	4841
PPP6R1	3368.09	4488.11	4572.81	4495.25	6255.16	4567.21
MOB1A	3368	4253	4608	4387	4480	4332
ALDH18A1	3367	4677	4661	4641	5405	5247
POLR2B	3365	4955	5239	4334	5544	4753
UBE2V1	3360.1	3874.09	4028.54	4487.57	4832	4496.56
AGPAT1	3360	3327	3601	4008.99	4670.99	3867
CASC3	3352	3529	3735	3413	2931	3394
ZFP91	3350.64	3899.64	4017.97	4506.25	4436.13	4382.35
KPNA6	3343.52	4571.42	4882.19	4170	4865.48	4227.56
SNRPE	3343	4079	4431	4362	4770	4487
TPM4	3339	3260	3420	4122	3714	4153
AUP1	3330	3614	4002	3640	3663.98	3608
NUMA1	3329.98	3394.01	3565.23	3866.46	4539.18	4183.03
CCDC14	3329	2718	2615	3719	3084	3990
DCAF16	3325	2986	3359	4038	3516	4297
IGF2R	3325	5090	5774	3903	4994	4477
SAMD4B	3323	4351	4501	3960	5651.99	4278
GUK1	3316	4012	3916	4322	5724	4323
TRAM1	3315	4309	4614	4012	4268	4382
UBQLN1	3313	4842	4827	4304	5029	4848
KMT2C	3308	4134	4272	4350	4797	4590
SMG7	3308	4103	4070	4620	5230	4587
NME1	3305.81	4808.22	4674.08	4305.28	5313	4574.04
RPS4XP6	3305	2858	3338	3827	2793	3615
ZNF146	3303.01	4735.02	4881	4341.01	5007	4611.01
RRM2	3303	5887	5505	4247	6557	4447
PRKAR1A	3301.04	3768.91	3877.75	4093.02	4373.76	4238.64
PDXK	3300	3228	3635	3781	3680	4140
VDAC2	3300	4026	4218	4317	4542	4332
GLUD1	3297	3527	3782	3929	3838	4316
SMC3	3296	4878	5107	4490	5174	4808
EIF5B	3295	5371	5479	4529	5860	4682
GTPBP1	3295	4069	4103	4225	4848	4481
RNASEH2C	3289	3065	3286.73	3798.01	3655	3786
NUTF2	3287	4178	4510.01	4160	4955.01	4331
MPI	3285	3172	3290	3978	3945	4234.01
SNHG5	3283	3290.07	3446	4138.81	3665	4231.37
TACC3	3280	4432	4546	4165	5604	4323
MLLT6	3278	2445	2720	3221	2490	3588
UBR5	3277.99	4186	4291	4078	4451	4705
MAP2K2	3276	3586	3587	3599	4332	3759
TMED4	3274	3114	3322	3968	3869	4018
FSTL1	3272	3379	3348	4147	3490	4328
CLIC4	3266	3595	3807	3846	3717	4096
TCF3	3264	3560	3829	3861	4231	4103
DNAJC7	3263	4395	4773.01	4001	4350	4015.01
EIF3K	3263	3991	4303	3882	4719	4240
TTL	3259	3171	3639	3846	3394	3866
ARPC1A	3258.1	3451.88	3364.1	3752.19	4110.9	3750.51
IVNS1ABP	3258	3102	3204	4051	3559	4077
PSMB2	3256	4772	5188	4248	6048	4508
PES1	3255	5082	5006	4071	5843.03	4672
PPP2R5C	3255	3155	3586	4049	3556	4086
PPP1CA	3254	4024	4056	3702.01	4798.96	3942
LZTR1	3253.12	2798	2835	3683	3421	4212
CLNS1A	3253	3495	3582	4129	4286	4406
ZKSCAN8	3252	3311	3776	4177	3241	4284
FANCD2	3246	2898	3096	3939	3748	4326
CKAP2	3243	4472	4709	4221	4828	4549
LMAN2	3242	3915	4059	3664	4685	3784
PPP1CB	3241.14	4291.9	4554.67	4251.6	4417.44	4385.9
SUB1	3241	4439	4684	4317	5099	4693
KAT2A	3240.26	2963.06	3030.28	3438.56	3558.49	3951.88
SLC39A1	3233	4101.03	4671	3794.02	4571	3903
ROBO1	3232	4660	4699	4560	6572	4647
TAOK2	3230	3946	4207	3782	4318	4401
FNBP4	3228	2967	3206	3883	3248	4197
TRIM27	3220	3632	3850	4272	4305	4784
CNOT6	3211	3720	3791	4157	4177	4149
LMNB1	3209	4817	4466	4675	5608	5161
ACVR2B	3204	2729	3095	3789	2767	3842
SMARCE1	3203.78	3784.81	4006.22	3624.48	3729.84	3811.16
ANKLE2	3203	3802	3924	3788	4204	4025
C17orf85	3202	3626	3676	3642	3768	3739
FAM219B	3202	2287	2537	3882	2754	3929.99
SNRPD1	3201	4005	4222	4240	4453	4440
COX5A	3200	3969	3853	3938	4395	4249
KLC1	3195.37	3520.99	3733.55	4076.66	4104.55	4523.24
DDX6	3194	4301	4506	4307	4721	4275
RNF138	3189	4641	4599	4559	4475	4608
HIF1AN	3188	3730.02	3995	3844.01	4048.01	3912
DR1	3186	4095	4299	4015	4468	4030
DYNLL2	3186	4412	4541	3560	4143	3699
PLK1	3185	3968	4015	3645	4964	3866
RBM12	3184.58	4354.48	4290.92	4124.64	5208.14	4913.15
CAPNS1	3184	3301	3335	3780	4349	4251
ATN1	3183	3393	3717	3861	4531	3916
PDCD11	3182	4587	4664	4107	5227	4845
ATIC	3180	4602	4658	4198	4962	4599
PI4KB	3179	3808	3871	3886.04	4794	4059
SUPT5H	3178	4357	4526	3766	5286	4089
COLGALT1	3173	3968	3711	4096	4789	4603
TAF1D	3171.88	3365.14	3352.15	3680.96	3416.75	4180.5
GPS2	3169.77	3948.69	4107.24	3810.89	4775.68	3950.26
MRPS27	3165	3240	3360	4095	3697	4230.99
SLC35A4	3165	4058	3994.01	4340	5121	4367.01
CLUH	3164	4246	4163	4078	5227	4459
MRPS16	3164	3959.01	4082	4271	4555	4307
UCHL1	3163	3908	4162	4790	6701	4843
PTTG1IP	3159	3612	3933	3625	4288	3634
NDC1	3158	3753	3779	4324	4308	4411
TMEM184B	3158	3574	3681	3653	3964	3560
JMJD8	3156.99	3345.01	3321.01	4144.96	4238.98	4259.01
HAX1	3152	3495	3628	3508	3757	3765
CLN6	3151.73	3491.11	3501.93	3795.63	4020.92	4202.55
JUN	3150	3893	4103	5087	3144	5733
PUF60	3150	4359	4140	3885	5025	4243
TFAM	3146	4519	4723	4281	4788	4457
MCM6	3144	4537	4383	4758	5772	5052
PDIA3	3144	4928	4933	4057	5316	4495.01
MDM2	3142.37	3710.04	3890.81	3572.41	4291.11	3635.57
SPCS3	3140	4108	4134	3965	4267	4008
SEPHS2	3139	3944	4179	3791	4721	3860
HEY1	3135	3759	3712	3617	3567	3761
POLR3H	3135	3971	3874	3792	4640	4022.99
YLPM1	3135	3663	3997	3902	4553	4464
EPB41L2	3133	3825	4146	3827	4227	4056
GBF1	3133	4155	4542	3718	5017	4176
CCNB1	3127	4203	4380	3963	5302	4344
SNRPA	3126	2698	2971.01	3480.99	3060	3903
PLXNA1	3121	3409	3355	3380	4269	4030
SLC30A9	3121	3197	3510	3882	3820	4163
AHSA1	3119.76	4609.59	4596.91	3991.86	5271.71	4439.77
FDPS	3118.99	3036.02	3415	4411	3981.99	4819
MCMBP	3117	4137	4214	4155	4732	4451
MXRA7	3115	3210	3527	3655	3749	3574
NDUFB8	3114.19	3570.47	3676.17	3386.5	4000.07	3778.76
PITPNB	3113.01	4166	4294	4474	4566	4695
ABCF1	3113	4611	4515	4139	5195	4243
REPIN1	3112	3757.18	4048.14	4288.37	4638.55	4479.67
PSMD3	3109	4724	4753	3493	4981	3830
OIP5-AS1	3108	2701	3030	4000	3338	3945
RBM17	3106	3986	4169	4254	4640	4273
LIG1	3105	2198	2340	3178	2946	3951
UCK2	3104	3463	3609	3996	3942.97	4481.99
MXD4	3101	2789	2940	3480	3547	3666
TTF2	3101	3397	3463	4313	4045	4558
ASPM	3100	3786	3881	4159	4239	4716
TOMM22	3096	4331	4280	3992	4824	4045
ELP2	3095	3492	3740	3997	3763	4203
GATAD2A	3094	4592	4525	4089	5249	4172
ELAVL1	3092	4091	3895	3929.02	4845	4178.02
PPP5C	3090	3234	3402	3682	4112	4043
PTOV1	3090	2964	3012	3808	4057.99	4007
SRP68	3090	3977	4167.97	3577	4059.02	3849
SSU72	3089	3626	3668	3970	4305	3863
DLG5	3088	3181	3512	3623	3785.99	3766
SYMPK	3088	3192	3386	3693	3956	4213
MEGF8	3085	3755	3744	4160	5445	4333
AZIN1	3084	3704	3790.99	4018	4263	4074
USP34	3084	3452.55	3591.01	4156.84	3939.84	4302
SMARCC2	3083.97	2249.93	2498.91	3761	3049.98	4316.92
PTPRS	3081	2776	2978.99	3556	3774.99	4025
PSMB5	3080.03	4136.81	4093.89	4166.48	5136.35	4173.95
YWHAH	3080	4025	4085	4170	4828	4470
HMG20B	3078.98	2144	2219.02	3318	3069	3725
AKAP1	3078	3935	4096	3640	4070	4017
RPA2	3074	3940	4170	3541	4186	3927
RBM15B	3069	3596	3738	3874.61	4193.62	3951
MDH1	3068	3554	3708	3742	4245	4089
SMARCA5	3068	4757	4925	4368	5066	4722
ZNF621	3068	2823	3192	3649	2792	3876
DNAJC10	3067.29	4123	4291.69	3701	4551.34	4160.26
TBCA	3067	3112	3342	4079	4117	3814
UHMK1	3067	4675	5233	3896	4105	3980
SRP14	3066	3687	3962	3782	4287	3875
AGBL5	3065.99	2714.01	2959	3811.79	3272	3718
LONP1	3062.95	2969.05	2941.96	3436	3215	3996
ANKS6	3062	2248	2409	3316	2715	3622
DGCR2	3062	3921	3851	4089	5208	4316
COX6A1	3060.48	3482.92	3789.45	3186.85	3688	3420.36
NUP62	3059.34	3707.28	3756.91	3770.5	4388.59	3994.89
TOMM7	3059	2983	3185	3609	3081	3538
IMPAD1	3045	3610	3715	4041	4340	3989
SETD1A	3045	3710	3909	4033	5008	4336
VCL	3041	3688	3715.99	3568	3811	4263
SHISA5	3040	2876	3169	3704	3786	3952
NRD1	3039.99	3874	4071.02	3990	4488.01	4229
CACYBP	3039.83	4497	4533	4155	4932	4268.99
DROSHA	3039.05	3513	3606.01	3948.92	4256.83	4072
RABEP1	3036.01	3864	4000.03	4026.01	4111	4098
RFX5	3036	2561	2797	4016	3306	3904.51
SF3A3	3035	4235	4527	3903	4701	4135
FEM1B	3032	3648	4112	3939	3743	4234
AGPAT3	3030	3045	3336	3927	3612	3835
NIN	3030	3181	3288	4546	4383	4584
ARID1A	3029	3755	3959	3820	4062	4172
TMEM194A	3028	3167	3446	3727	3394	3734
CSNK2A1	3026	3673	3684	4429	5017	4708
ARF5	3023	3117.53	3172.44	3438	3762.1	3592.1
MACF1	3023	3165	3374	3468	3838	4187
EDF1	3021	3468.01	3446	3239	3751	3384
DEAF1	3020	2946	2931	4048.99	3915.01	3843.03
TSC2	3020	3075.96	3208	3297.96	4130	3772
CSNK2B	3019.66	3473.51	3733.39	3621.86	3998.71	3717.24
CLSTN1	3019	3385	3725	3849	4166	4184
CD46	3017	2679	2844	3856	3269	3945
NOP14	3016.85	4744	4822.94	4351	5811.87	4633
BTBD1	3016	4033	4065	3853	4073	3882
DCP2	3011	3542	3642	3725	3812	3536
TBC1D16	3009	2654	2690	3206	3297.99	3362
SLC3A2	3007	5381	5796	3478	3820	4037
LSS	3004	2856	3197	4207	3899	4569
CCDC85C	3003	3551	3539.32	3793	4176.99	4154
PSMB7	3002	4047	4209	3425	4403	3570
INTS3	3000.75	2719.74	2830.87	3209.81	3401.9	3645.56
CNIH1	3000	3063	3161	3595	3553	3687
POLG	2999	3729.95	3717.01	4027	4763	4325
SIKE1	2995	3683	3932	3536	3465	3481
PRDX5	2993	2575	2761	3098	2891	3530
RC3H2	2993	3596	3841	4180	4060	4054
GRHPR	2992	2333.96	2618.64	3100.37	3042.98	3661.04
PPM1F	2988.01	3416	3556	3702	4294	4067
PITPNA	2986	3678	3851	3332	3777	3539
KDM3B	2985	3445	3478	3784	4218	4267
CMTM4	2984	2886	3088	3928	3197	3897
ATPAF1	2979	3512	3572	3820	4125	3780
TBC1D10B	2979	3237	3494	3659	4039	3796
TMEM9	2979	2481	2641	3608	3224	3655
COPS3	2977	4188	4447	3656	4222	3577
QSER1	2976	3935	4110	4149	4318	4398
TUBGCP6	2976	2371	2258	3519	3537	3969
MAD2L1	2975	3742	3842	3802	4117	4108
CORO1C	2973	3849	3864	4218	4625	4379
IPO4	2972.94	4028.27	3825.02	4002.39	5168.11	4390.46
HDAC3	2971.02	3320.04	3319.02	3539.03	4045.04	3818.03
DLST	2967	3260	3519	4007	3909	4188
CDCA5	2966	3681	3892	4002	4334	3927
KCTD20	2966	3681	3972	3838	3729	3746
SCRN1	2965.98	2989.99	3262	3827	3637.99	3782
CREBBP	2960	4631	4728	3866	5122	4162
CTDSP2	2960	2603	2903	3005	2774	3015
CTNNA1	2960	3676	3924	3502	4097	3884
EXOSC10	2958	3134	3318.99	3676	3586	3977.99
GRB2	2958	3686	3614	3594	3932	3670
JRK	2957	2241	2384	3574	2633	3744
PPT1	2957	4140	4364	3809	4275	3938
CD63	2954	3299	3805	3279	3922	3433
SAFB	2954	4165.99	4405.99	3899	4511.99	4297
MYC	2953	1747	2116	3629	1952	4282
CDC42BPB	2950	3106	3281	3600	3622	3766.02
NDUFA10	2950	3138	3370	3596	3818	3779
TTLL3	2949.72	2018.19	2234.16	3099.12	2371.35	3557.9
MRPS34	2948	3554	3417	3906	4050	3949
THOP1	2947	3162	3191	3432	3770	3789
DDX1	2946	4860	4812	4114	5232	4459
LTA4H	2945	2667	2874	4004	3816	4187
CDC27	2944	3736	3659	3579	3927	3634
NCOR2	2943	2810	3070	3524	3655	3914
ATP5J2	2942.07	3546.5	3733.76	3726.46	4170.67	3696.21
OLA1	2942	3471	3885	3999	3828	4007
PEF1	2938	3532	3925	3926	4123	3972
MED24	2936	3259	3411	3299.99	3964	3600
INSIG1	2935	2188	2952	5322	2942	5809
ARF4	2934	4443	4902	4238	5225	4539
NRAS	2933	3679	3555	4122	4944	4159
NDUFS5	2930	3420	3535	3370	3946	3603
GLYR1	2927	3742	3866	3936	4650	3964
INO80E	2927	2847.99	2988.08	3569	3408	3639.98
CSNK1A1	2926.07	4300.76	4350.69	4060.25	4965.52	4256.11
AKT3	2926	2206	2450.98	3724	2627	3632
TTYH3	2924	2831	2861	3695	4349	3650
EP300	2923	4205	4212	3652	4701	4169
POLDIP2	2922	3695	3686	3234	4077	3355
DBN1	2921	2741	2824	3355	3628	3872
SSBP1	2920.57	4267.29	4405.43	3945.85	4907	4179.07
DDX54	2917	3471	3590	3700.99	4297	4070
SLC20A1	2917	4133	4206	3852	4419	4164
EXOSC2	2912	3355	3399	3256	3502	3478
UBQLN4	2911	3267	3429	3707	3953	3854
LMAN1	2909	3514	3821	3611	3644	4143
FLNB	2908	2293	2523	2979	2422	3767
TOPBP1	2907	3368	3599	3707	3823	3819
PGAM5	2906.98	4337	4384.98	3757.95	4626	3971.97
TOMM6	2906.46	3341.85	3527.46	3674.31	4263.76	3755.04
SLMO2	2906	3386	3623	3712	3608	3788
N4BP2L2	2901.99	2231.49	2507.03	3152.59	2369.66	3328.69
NUDC	2901	4633	4730	3731	4928	3857
TTLL12	2900	4786	4669	4349	6166	4474
AGO1	2898	3503	3396	3743	4089	3854
DHX33	2897.96	3425	3605.82	3639.93	3821	4005
CASP2	2895	3671	3736	3670	3958	3656
PAXBP1	2893	3332	3498	3182	3287	3425
CTSD	2892.82	3835.76	3869.81	3332.53	4220.52	3589.14
PSMA1	2890.94	3582.95	3627.64	3645.08	4297.1	3782.11
WHSC1L1	2889	3306	3516	3733	3413	4160
CDC42BPA	2888	3231	3402	3956	3991	4217
PTPN13	2888	2633	2772	3711	3491	4073
SENP3	2883.01	3552.5	3624.93	3368.68	4145.26	3552.06
PDAP1	2883	3342	3266.45	3214	3805	3407
CSNK1G2	2875	3080	3368	3509.01	3668	3572
LSM12	2875	3770	3913	3429	3687	3451
TXNRD1	2875	4217	4547	3868	5024	4128
MCM8	2873.99	3566.99	3667	4254	4365.99	4266
KCTD12	2873	3604	3464	3615	4402	3890.72
GPS1	2872	3371.99	3219.99	3168	3753.98	3234
PIP5K1A	2871	4261	4601	3729	4555	4037
UPF1	2871	3830	3894	3399	4319	4037
VPS4A	2870.19	3066.49	3310.17	3533.76	3194.9	3661.07
FOXC1	2870	3586	3547	4305	4431	4315
TOMM40	2870	4363	4355	3712	5155	4054
CPSF3L	2869	2951	3038	3150	3426.99	3419
SLC39A7	2869	3921	4234	3640	4269	3762
IKBKAP	2866	3631	3627	3669	4461	4174
ECHS1	2865	4141	4199	3730	5014	3773
RIF1	2865	3745.01	3937.01	3584.01	3803.03	4314
ADD1	2864	3304	3315	3406	3584	3764
TFRC	2864	3969	4340	4303	4183	5392
ZNF503	2862.32	4597.92	4483.5	4436	5436	4685.54
NUP160	2862	3722	3949	3655	3724	4158
RFWD3	2862	4066	4146	3665	4779	3942
E2F4	2861	2951	3033	3256	3478	3395
SUMO1	2860	3234	3486	3626	3910	3617
HBS1L	2859	3994	4555	4036	4168	4201
GRSF1	2857	3902	3991	3729	3961	3845
CAP1	2856	4100	4351	3407	4549	3722
GOLGA2P7	2855	2765	2890	3320	3259	3419
NDST1	2853	3213	3302	3532	3843	3888
CBX2	2852	3039	3220	3172	3236	3500
MED13	2850	3883	4121	3528	3745	3595
GTF2F1	2845	3434	3486	3451	3910	3423
FAF2	2844	3906	3914	3638	4660	3845
DZIP1	2843	2670	2848	3840	3301	3770
PHACTR4	2843	3159	3326	3580	3637	3507
BANF1	2841	3731	3749	3750	4467.97	3900
EIF4A3	2839	4083	4167	3394	4407	3848
WBP11	2839	3857	4128	3748	4352	3881
DDX24	2838	4555	4467	3763.99	5487	4224
NUP43	2835	3205.97	3462	3630.99	3553	3683.01
RUVBL1	2835	4148.33	4175	4046	5028	4203.32
COPE	2834.43	3067.07	3085.74	3170.2	3720.5	3628.67
RPL39L	2833	2426	2734	3142	2583	3253
YKT6	2831	3993	4013	3580	4414	3659
ZFR	2830	4833	4994	3741	4972	4016
LETM1	2824	3976	3848	3620	4691	3912
DDI2	2821.49	3719.33	3729.95	3755.94	3934.06	3829.49
ATP6V1F	2821	3144	3327	3403	3870	3358
CUL1	2821	3838	3940	4150	4646.99	4248
TTC37	2821	3289	3517	4086	4350	4541
WARS	2821	3452	3621	3123	3693	3594
DGCR8	2820.56	3070.37	3179.99	3447.51	3314.92	3988.8
NFE2L1	2820.21	3657	3884	3198	4076	3473
MSI2	2820	3209	3332	3342	3126	3330
RAB11A	2819.32	3275.93	3415.23	3701.93	4311.98	3735.73
FARSA	2818	4189	4265	3431	4778	3876
DNM1L	2817	3215.89	3289	3615.99	3351.99	3631
CCDC47	2816	3952.01	4126	3352.99	3751	3588
CHD8	2815	4107	4235	3648	4954	4224
NHP2L1	2814	3423	3723	3521	4113	3904
NLGN2	2814	1683	1805	2864	2185	3209
PSMC5	2811	4047	3962	3192	4280.98	3448.73
XRN2	2811	3367	3439	3619	3573	4013
AEN	2810	2761	2946	3209	3919	3528
STAU1	2807	3502	3601	3960	4501	4093
GOLGA4	2806	3607	4043	4136	3590	4062
GSE1	2804	2848	3060	3674	3764	3977
LYPLA1	2803	3246	3243.99	3501	3425	3472
RMND5A	2803	3678	3807	4020	4133	3774
DUSP3	2802	2991	3489	3314	2708	3532
PURB	2802	2294	2504	2994	2268	3066
TIAL1	2802	2990	3019	3344	3485	3498
PELP1	2801	3456	3718	3150.99	3736	3596
WLS	2801	2810	2992	3652	3125	3914
LPGAT1	2799	3250	3290	3470	3162	3436
C16orf72	2795.41	3619	3743	3247	3503	3317
PDCD2	2793	3269	3201	3582	3631	3359
CTB-36O1.4	2790.69	4532.67	6279.68	7260.12	8244.88	5470.29
SERINC1	2790	3111	3210	3619	4013	3806
PIGS	2789.96	2703	2795.01	3076	2908	3003
EIF2D	2789	2541.01	2603	3309	3121	3300
SMAD5	2789	3469	3750.67	3610	3363	3756
UBE2O	2789	3223	3280	3093	3348	3620
GOLGB1	2788	3033	3323	3615	3413	3994
XPO7	2788	3353	3458	4178	4444	4343
ADCK3	2785	2852	2914	3581	3612	3889
KIAA0368	2784	3430	3675	3761	3572	4188
POLD1	2780	2546.38	2468	3445	3800	3884
PUM2	2780	3082	3350	3643	3233	3711
USP7	2780	3999	4024	3490	4347	3997
TOP1	2779	5188	4951	3902	5574	4129
SCRIB	2777	3285	3289	3301	4250	3833
SPIN1	2777	3226	3305	3513	3454	3387
SMARCD2	2776	2860	3156	2950	3096	3199
ULK3	2776	2176	2168	3458	3069	3664
NSMF	2775	3465	3415	3464	4842	3567
CCDC117	2774.61	3871.49	3974.67	3659.47	3995.8	3613.82
PPP1R15B	2772	3148	3590	3518	3512	3579
WDR1	2771	3777	3905	2776	3679	3191
DICER1	2769	3951	4312	3674	4189	3989
EIF4EBP1	2768	1677	1829	2572	1975	2905
IFRD2	2767	3447	3397	3749	4273	3633
SLC25A6P2	2767	1911	2019	2893	2170	3164
POLR2D	2766.07	3334.2	3537.82	3569.66	3610.61	3448.45
FADS1	2766	2530	2920	3316	2847	3247.02
SKP2	2766	3340	3336	3672	3598	3554
UBFD1	2766	3665	3933	3455.25	4146	3607
UNC45A	2766	3111	3168	3522.01	4026	3864
PAFAH1B1	2764.05	3567.29	3761.28	3509.9	3971.33	3801.04
ARPC5	2764	3473	3642	3650	4021	3629
NDUFS2	2764	2880	2810	3607	3663	3907
MSH6	2762	3900.99	3703	3835	4539	4414
SUMF2	2762	2115	2178	3012	2246	3264
SNRPC	2761	3788	4076	3147	4063	3333
POLDIP3	2759	3337	3340	3211	3479	3513
CPNE1	2755.41	2266.52	2313.08	3087.59	2867.81	3134.85
MMS19	2755	2084	2252	3349	2640	3569
RAD23A	2755	2485.02	2601	3041	2870	3117
GABPB1-AS1	2754.01	1750.48	1882.45	3505.58	2016	3596.56
DNAJA3	2753	3480	3489	3541	3843.99	3844
HAUS6	2753	3322	3612	3645	3763	3834
ABI2	2752	2602	2587.03	3609	3061.07	3705.99
SRPR	2752	3247	3495.98	2788.01	2953	3085
RPS4XP22	2751	2601	2626	2914	2387	3135
TRA2A	2751	3089	3113	3706	3865	3681
WDR5	2748	3103	3147	3108	3618	3397
EPN1	2746.42	3473.7	3366.77	3206	4105.21	3351.64
ACP1	2746	3473.01	3821	3301	3435	3448
CD2BP2	2745	3443	3627	3345	3941	3602
GALNT1	2744	3304	3311	3738	4143	3853
GGA1	2744	2335	2507	3155	2855	3398
IMMT	2744	3015	2978	3784	3917	4145
PGK1P2	2743	3447	3564	3701	4303	4192
PRR14L	2740	3359	3825	3385	3594	3564
KIF18B	2739	2916	3030	2995	3147	3070
RTCB	2737	3701	3720	3679	4167	4044
FBXO7	2735	3093	3486	3365	3312	3403
IP6K2	2735	2343	2620	3260	3265	3339
IQGAP3	2734	2063	2190	2945	2758	3542
ANKHD1	2733.86	2981.67	3256.13	3527.03	2891.35	4024.18
CDK1	2732	3172	3156	3511	4017	3509
CTNND1	2730.72	3443.51	3489.8	3747.32	4265.06	4142.44
CCNA2	2730	3819	3788	3643	4359	3768
ELAC2	2730	4000	3914	3694	4524	3824
PIEZO1	2730	2636	2461	2913	3412	3267
WDR34	2730	2440.01	2533	3266	2943	3279
NCLN	2729	3469	3553	3339	4523	3446
NDUFS1	2728.41	3201.79	3346.83	3771.8	3782.79	4093.64
MAML1	2728.3	3176.4	3515	3287.93	3764.86	3411.35
ATP5L	2728.01	3384	3563	3465.01	3898	3427.02
HSPH1	2728	5739	5236	3981	6277	4248
GPATCH4	2725.44	5129.91	5431	3870	5780	3937
RBBP6	2725	3596	3733	3946	4353	4146
ESPL1	2724	3156	3236	3700	3940	3912
GUCD1	2723	3142	3210	3627.01	4049	3490
MRPL12	2722.87	3591.4	3652.58	3215.43	3678.18	3471.57
SLC25A1	2720	2629	2718	3673	3759	3924
CDC25A	2718	4283	4424	3828	4298	4101
PLAGL1	2717.73	2577.77	2603.6	3440.77	3230.78	3601.68
TMED5	2717	3559	3841	3536	3844	3539.58
MGAT4B	2714.01	2936	3128	3493.97	3861	3517.92
NUSAP1	2714	3005	3277	3198	3255	3444
FBXL3	2713	3494	3968	3693	4272	3823
ACTR3	2711	3539	3760	3469	4075	3664
BRD7	2710	3175	3300.01	3464	3466	3395
GRINA	2710	2645	2985.99	2829	3009	3011.01
FEN1	2709	3759	3936.99	3385.99	4647.94	3740.99
ZNF638	2708	3575	3624	3298	3783	3633
VDAC3	2707	3942	3849	3660	4533	3953
ZKSCAN1	2707	2748	3038	3297	2969	3291
RAB1B	2706.9	3267.99	3319	3005.9	4053.94	3076
CLINT1	2704	3842	3966	3246	4213	3562
RCN1	2704	2461	2612	3021	2977	3350
SLC39A6	2703	3303	3805	3283	3308	3426
POU4F1	2702	2336	2582	3415	2914	3419
LMBR1	2699.53	2970.89	3006.78	3538.86	3785.66	3704.87
NARS	2698	3556	3795	3440	3835	3694
GRN	2696	3340	3475	2727	3775	3009
VAPB	2695	2940	3170	3034	3076	3530
UBE2L3	2694	3819	3888	3461	4346	3511
XBP1	2694	3119	3676	3133	2996	3746.98
ABLIM1	2693	3284	3403	3821	3753	3690
LRRC58	2691	3406	3609	3823	3945	3772
GTF3C4	2690	3900.01	4090	3477	3854	3763
ISYNA1	2689	1871.01	2032	3039.01	3175.01	3505
DAZAP2	2688	3242	3457	3303	3454	3199
DDX18	2681	4308	4231	3718	4415	4011
OAT	2681	3754	3716	3730	4968	4254
CMTM6	2679	3183.86	3231	3689	4300	3468
BRD4	2677	3854	4014	3129	3990	3471
MAPK1IP1L	2677	3645	3831	3486	4162	3695
AFF4	2675	3649	4113	3388	3855	3809
ARPC3	2672.33	3104.62	3144.2	3286.08	3823.76	3670.82
EIF2S2	2672	3244	3200	3372	3622	3730
CHAF1A	2671	3140	3439	3123	3625	3206
BCCIP	2668	4148	4370	3670	4777	3799
NUDT5	2666.01	3260	3419	3615.35	3607	3854
TYK2	2666	2344	2458	2762	3077	3136
ADIPOR2	2665	3345	3501	3369	3685	3395
GNPAT	2663	2547	2620	3564	3081	3494
PRKD3	2662	3039	3056	3965	3637	3831
TLE4	2660.88	3295.98	3551.64	3715.89	3900.5	3671.18
GTPBP3	2657	3443	3376	3203	3539	3384
GNB2	2654	2941	3107	2904	3728	3223
PSMF1	2653	3528.86	3620	3633.27	4442	3695.61
EDC4	2652.33	3676.97	3508.44	3166.36	4238.84	3538.69
ANKFY1	2652	3080	3041.99	3226	3531.99	3509
CDK12	2652	3911	4177	3529	4448	3756
RHOT2	2651	2645.01	2648.01	3050.92	3707	3512.03
CDC45	2650	2752	2998	3595	3534	3823
PFAS	2648	3531	3352	3389	3974.98	4053
NCOA4	2646	3245	3483	3480	3891	3479
POLR1A	2645	4194	4223	3441	4924	4032
USO1	2644	3198	3407	3416	3312	3522
MDM4	2643	2032	2261	2916	1879	3005
NUP155	2643	4061	4373	3361	4194	3555
SETD2	2637	3433	3666	3355	4126	3649
TROAP	2637	2298	2492	2814	3160	2989
ADGRL1	2636	2583	2927	2941	3033	3014
DENND4B	2635	2418	2432	3097	3007	3331
PBX2	2634.21	1887	2218.03	3052.89	2731.19	3212
COPB2	2634	4127	4380	3548	4872.01	3878
RBM23	2633	2756.03	2920	3304	3740	3678
GRK6	2632	3146	3356	3150	3485	3221
PPP2R5D	2632	3040	3383	3013	3228	3221
RSRC2	2632	3049	3070	3671	3461	3666
TCEB2	2629.01	3043.01	3236	3050	3740	3067
WBSCR22	2628	3308	3184	3119	3970	3305
EID1	2626	2829	3058	3160	3180	3227
FXR1	2626	2646.01	2811	3147	2503	3120
TMEM167A	2626	3211.01	3267.98	3512	4074	3308
AURKB	2625	2859	2972	3070	3224	3293
FKBP3	2624	2810	2722	3523	3362	3590
POLR1D	2624	2383	2765	3243	2471	3187
RDX	2623	3029	2981	3524	3646	3644
ZC3H13	2623	3339	3463	3334	3571	3681
NFAT5	2621.56	2738.35	2907.08	3192.89	3275.39	3169.24
PPP1R8	2620	3203	3456	3235	3641	3404
ATM	2618	2660	2825.01	3264.01	2953	3480.02
RSRP1	2618	1998	2109	2992	2122	2894
NELFCD	2617	3077	3068	3241	3722	3520
FOXK2	2616.01	2900	3023	3047	3068.02	3154.01
TNPO3	2616	3334	3615	3360	3792	3544
CLK2	2615	1884	1987	3099	2409	3535
RANBP2	2615	3488	3710	3348	3876	4104
TP53	2615	2914	3126	2882	3233	3196.99
WDR11	2614.34	2705.31	2863.33	3142	3225	3403
TCEA1	2614	3182	3389	3184	3134	3260
KIF1B	2610.39	3016.37	3152.68	3627.58	3663.69	3952.83
ALYREF	2610	3974.01	3935	3126.01	4022	3367
DPYSL5	2605	2943	3048	3373	3783	3596
SEC16A	2602	3643	3553	3390	4524	3962.99
BMI1	2598.15	3587.67	3643.02	3986.45	3916.19	3785.03
IGF1R	2598	2851	3041	3135	3162	3321
VPS13A	2598	3082	3291	3462	3339	3740
QRICH1	2597	3400	3607	3322	4137	3636
DDX56	2596	3764	3798	3111	4280	3632
GALNT2	2595	2933	2876	3633	4172	3775
POGK	2595	3185	3391	3447	3356	3744
UBE2Z	2594.01	2771	3065.01	2865.01	3052	2986
PTPRA	2593.08	2108.95	2409.24	3560.1	3072.8	3706.8
CREB3L2	2593	2733	3020	3270	2868	3633
ID2	2593	3198	3249	2050	2823	1929
TXN2	2591	2647	2643	3097	3440	3247
TMA7	2590	3230	3392	3517	3970.19	3621
ELOVL5	2588	2879	3031	3389	3004	3523
PPP2R4	2588	3220	3425	3340.99	3746	3454
ASPH	2587	2388	2474	3156	2921	3408
CMTR1	2587	2644	2881	3307	3237	3618
SPTBN1	2587	2660	2887	2939	2915	3500
MAN2C1	2586.97	1320.99	1382	2758.96	1799.99	3456.99
CKS1B	2586	2680	2990	3103	2730	3102
NOP2	2586	4165	4153	3081	4467	3714
SEC23A	2586	3153	3310	3398	3260	3561
SGTA	2584	3652	3641	3273	4416	3475
RBM6	2582	2621	2794.01	3158.03	3148.94	3301.15
CDC42EP1	2581	2425	2674	3137	2944	3557
GORASP2	2580	3141	3306	3167	3698	3592
PRPF38A	2579	3578	3868	3587	4115	3541
UBE2M	2579	3308	3351	3281	3947	3409
TRIM44	2578	2756	2992	3402	3410	3180
FBXW2	2577	2827	3061	3158	3087	3066
GPATCH8	2577	2976	3146	2778	2901	2981
SEC13	2577	3487	3741	3027	3865.02	3327.01
ISG20L2	2576	3340	3450	3570	4444	3694.01
TONSL	2575	2412	2267	2838	3121	3129
UBN2	2575	2881	3245	3397	2960	3608
ARFGAP1	2574	2521	2526	3053	3202	3337
ARGLU1	2574	2095.41	2388	3102	2379.21	3299
ERP29	2574	2551	2545	3096	3093	3184
TSN	2573	3570	3618	3204	3940	3276
KCTD15	2571	2071	2179	3189	2372	3404
FAM53C	2567	3282	3549	3325.01	4022.02	3338.01
AKIRIN1	2566	3588	3707	3150	3807	3069
APOA1BP	2566	2775	2775	2739	3362	2921
UBE2Q1	2566	2929	3163	3059	3507	3078
SDHA	2564	2779	2826	3192	3597	3802
CHML	2563	2719	2845	3089	3276	3382
MTCH2	2561	3332	3659	3213	3879	3434
COL6A1	2560	2080	2210	2689	3093	3259
MRPL3	2560	3917	3892	3267	4304	3674
ZNF589	2560	2206	2539	3052	2938	3228.01
KIF22	2559.16	2724.14	2888	3138.7	3326	3333
CLTA	2556	3406.01	3533	3388	3910	3592.99
JOSD1	2556	2571	2900	3435	3077	3500
ZMYM4	2555	3045	3140	3326	3698	3545
DIAPH1	2554.97	3896.96	4184.98	2908.96	3871.95	3445.97
2015-09-09	2554	2307	2682	2340	2761	2602
DBF4B	2554	2271	2479	2757	2656	2789
DESI1	2554	3068	3130	3343	3904	3347
MCRS1	2553	2872	2830	3127	3614	3428
PSMA5	2553	3406	3528	3356	3926	3629
CHERP	2552.48	3612.39	3581.22	3143.55	4330.47	3735
MDK	2552	2163	2465	2677	3467	2770
CAPZB	2551	3619	3611	3194	3941	3324
FASTK	2551	2407	2282	3283	3054	3527
ZNF592	2551	2732.99	2853	3098	2742	3049
HDDC2	2549	2952	2857	3320	3667	3292.01
DCAF12	2548	2995	3028	3400	3550	3465
FAR1	2548	3272	3432	3356	3944	3453
MKRN1	2548	2900	3179	2828	2742	2969
TAOK1	2547	3238	3407	3037	2958	3231
DUXAP8	2546	1872	1986	3264	2696	3274
ABCE1	2545	4420.01	4564	3650	4694.01	4102
HELLS	2544.35	3178.49	3340.94	2991.64	3239.76	3152.94
FAM136A	2543	3743.48	3917	3251	3472	3105
DNAJB6	2541	3694	3746	3780	4611	3861
KRI1	2538	2932	3130	2993	3428	3227
GABARAP	2537.91	2674.89	2802.66	3074.76	3021.6	2860.67
TOMM70A	2534	3414	3514	3436	3731	3607
RNF167	2533	2943	3152	2983.75	3486	3084
UQCR10	2533	3032	3118	3092	3601	3182
CARM1	2530	2589.55	2627	3131	3072	3519.52
FAM84B	2530	1406	1720	3357.44	2156	3282
LRPAP1	2530	3549	3390	3041	4416	3223
MPZL1	2530	3059	3212	3511	3381	3549
DVL1	2529	2190	2234	3018	2750	3282
NELFB	2529	2665	2848	3007	3382	3227
UHRF1	2529	3541	3416	3505	4664	3504
UBXN4	2528	2992	3268	3148	3141	3336
ZNF37BP	2528	2313	2404	3052	2468	3042
CTBP2	2527.33	2938.66	2967.63	3098	3394	3174.94
TPD52L2	2527	3027	3166	3041	3845	3145
C5orf24	2526.27	2325.72	2524.18	3111.18	2803.19	3335.7
C17orf51	2525.91	2725.08	2783.29	2883.28	2656.09	2928.55
NUP98	2524	4067.7	4181.01	3337.43	4520.44	3785.31
PAFAH1B2	2521	3227	3340	3607	3734	3710
ZNF445	2521	2646	2757	3110	2582	3197
HIRA	2520.88	2988.28	3018.94	3334.94	3853.19	3482.24
DMTF1	2520.01	2539	2577	3065	2883	3406.71
MAU2	2520.01	2488	2703	2892	2848.02	3121
ADRBK1	2520	2473	2496	2766	3031	3045
MED13L	2519	2684	2856	3107.45	2809	3110
TNFRSF10B	2518	2491	2798	3395	4423	3507
AP1G1	2517	3860	3930	3228	4204	3495
TNRC6A	2514	3547	3966	3127	3574	3309
URI1	2514	2785	2788	3059	3077	3114
SMPD4	2513.99	2985	3143.02	3217	3914.99	3479
COPG1	2512	2996	3320	2798	3266	3391
KCTD3	2512	2792	2882	3671	3481	3846
ARFIP2	2511	2880	2978.99	3163	3546	3284
CEP250	2510	2470	2648	3304	3092	3656
PCMT1	2510	3420.01	3652	3318	3936	3592.02
PDS5A	2510	3333	3285	3354	3441	3445
HDGFRP2	2509	3056	3138	3133	3997	3326
YTHDF2	2508	3688	4098	3366	3887	3590
LETMD1	2507	1895	2034	2761	2042	2971
KIF11	2506	3336	3599	3556	4154	3833
TUBGCP2	2504.98	2971.98	3076.99	3242	4141	3536
CHTF8	2504	2583	2736.93	3077	3121.99	3101
MEN1	2504	2735	2841	3011	3323	3373
SAR1A	2503	3808	3963	3179	4158	3437
HELZ	2502	3270	3414	3004	3413	3077
GSK3A	2501.01	2959.5	3100.89	2979.66	3351.32	2935.61
CDC20	2501	3909	3862	3004	4545	3250
MLST8	2500.99	2590	2546	3136	3272	3144
BIRC6	2499	3497	3692.99	3266	4068	3910
ATXN10	2497.78	3185.37	3080.86	3443.52	4100.47	3719.8
CALD1	2497	2692	3008	3332	3210	3346
SDCCAG3	2495	2858	2938	3106	3222	3236
KANSL3	2492	2982	3096	3120	3105	3207
PPP6R3	2492	3297	3481	3367	3717	3558
UBE2K	2492	3317.99	3398	3268.99	3618.99	3435
DAP3	2491.01	2720	2953.01	3261	3138.01	3237
SPECC1L	2489.85	3139.93	3383.13	3666.32	4087.14	3687.47
GMPS	2489	3084	3299	3266	3379	3590
KIAA0195	2489	1928.07	1875	2502	2245.64	2966.16
PLAGL2	2489	3106	3200	3126	3630	3279
RAB5B	2486	2669	3076	3139	3249	3212
USP19	2485	2822	2913	2939	3578	3295
ZNF121	2484	2652	2893	3180	2603	3177
RAC3	2483	2287	2508	2869	2837	3086
WAPAL	2483	3560	3778	2947	3639	3218
ZNF655	2481	2554	2890.11	2777.99	2520.52	3120
CECR5	2480	2859	2769	2970	3164	3313
MAF1	2475.99	2620.99	2748.99	3053	2922	3154.99
PROSER1	2474	3371	3563	3631	4158	3466
SH3GLB2	2473.98	1716.02	1836.94	2633	2133	2817.97
SLK	2473	3298.99	3441	3568	3641	3599
WDR43	2472	3994	4128	3273	4085	3587
PSMC3	2470	3547	3731	2861	4107	3152
ADNP	2467	3163	3262	3476	3524	3533
ATP6V0E2	2467	3020	2912	3611	4251.99	3480
COX5B	2467	2838	2925	2945	3089	2922
METTL3	2465	2227	2194	2875	2789	3199.01
HECTD1	2464	3403	3534	3363	3693	3800
POLR3E	2464	2681	2697	3113	3401	3312
WDR45B	2463.98	3049	3230	2733	2825.97	2745.99
TRIM33	2462	2901	3014	3028	3404	3324
M6PR	2461	2977	3116	3027.01	3559	3199
HK1	2460	2975	3002	3288	3912	3458
MRPL42	2459.13	3354.23	3328.52	3475.7	3689.36	3274.6
UBE2N	2458	3185	3328	3449	3835	3521
MRPL51	2456.01	3168.01	3234	3007	3586	3015
ATP13A1	2456	2613	2506	2965	3513	3209
ATP13A3	2453	3260	3469	3073	3189	3229
RPL10P3	2452	2021	2269	2860	2221	2964
TMEM109	2451	3065	3108	3319	3541	3656
ARL6IP4	2450.93	2484.67	2479	3117.21	3067.58	3091.81
ITGB1	2449	2844	3016	3306	3768	3479
LPCAT1	2449	3542	3460	3018	4891	3121
GNAI3	2447.74	3176.35	3462.37	2959.04	3431.23	3209.92
ZC3H15	2446	3956	4193	3397	4225	3489
FBXO22	2445.56	2175	2367	2775	2588	3016
UNG	2444	3159	3296	3194	3515	3441
FAM20B	2443	2762	2817	3241	3015	3115
TRIM65	2443	2227	2345	2906	2603	3009
H2AFX	2442	3514	3277	2727	3716	2990
VTI1B	2441.92	2641.97	2742.34	3045.82	3037.5	2872.33
AKAP12	2440	3300	3487	3326	3305	3711
MKNK2	2440	2887	3412	2870	3220	2938
SGSM2	2440	1756	1782.02	2474	1972.97	2741
ARL5B	2438	3131	3495	3061	3190	3351
ADCY3	2437	2358	2474	2873.74	2793	3165
TIMM17A	2437	3542	3640	3069	3989	3189
FUBP3	2434	3028	3189	2833	3281	3015
LLGL1	2434	1937	1998	2529	2391	2890.01
PRCC	2433	3091	3329	3402	4237	3415
SH3GL1	2433	3152	3151	3145	3957	3336
TCF25	2431.8	2251.68	2225.36	2886.12	2900.45	3178.59
SDC3	2431	1746	1870	2472	2006	2778
CSTB	2429	3124	3233	3106	3646	3059
MTMR4	2429	3026	3202	2638	2896	2829
RPS26	2429	3224	3382	2956	3509	3016
TALDO1	2429	2771	2974	2987	3418	3194
COPS6	2428	3029	3262	2901	3587	3070
GEMIN4	2428	3169	3392	2867	3674	3399
GPR107	2428	2576	2723	2950	2771	3090
EXO1	2426	2965	3127	3431	3269	3573
NDUFAF3	2426	2612	2635.01	2928	3479	3110
PIK3R2	2425.55	2381.98	2332.89	3231	3666.36	3154
CSNK2A2	2424	3112	3335	3200	3351	3162
PMAIP1	2424	3127	3250	2755	2905	2680
CDC7	2423	2735	2904	3115	2817	3281
DCTN4	2423	3075	3199	2954	3090	3004
NDUFS8	2423	2738	2831	2861	3336.41	2964
COASY	2421.99	2505	2626.39	3065	3073.85	3016
IST1	2421.99	2971.05	3142	2745	3043.99	3030
RAB10	2420	3343	3293	3279	3651	3300
DEGS1	2419	3322	3420	3065	4335	3288
PLD3	2418	2218.99	2332	2781	2986	3145
NPEPPS	2416	2558	2522	2936	2689	3045
AES	2415.4	1885	2082.59	2755	2602.64	2744.62
EP400	2415	2821	2908	2957	3249	3499
NDUFA13	2414.58	2410.29	2624.72	2617.49	2993.25	2902.44
UBE2I	2414	2979	3132	2871	3201	3099
APEH	2413	2081	2057	2781.02	2946.02	3130.98
TFG	2413	3340	3630	3296	3686	3654
C6orf106	2412	2865	3039	3035	3399	2928
KDM2A	2412	3477	3565	3004	4181	3244
GBA2	2411	2216	2243	2875	3069	2941
NADK	2411	2418	2536	3053	3289	3097
OBSL1	2407	1640	1721	2714	2380	3255
SEPHS1	2407	2847	2839	2984	3073	2939
ADAM15	2406.99	1964	2098	2795	2932	3000
PKN2	2406	3145.07	3433	2942	3317	3163.91
COX11	2405.98	2912	3006	2880	2735	3056
ARHGAP35	2405	2650	2625	2977	3366	3092
GRB10	2405	2097	2064	3016	2602	3339
BDP1	2404	3006	3124	3324	3235	3493
TRAF7	2404	2003	2004.8	2962	2668	2960
HMGA2	2402	2214	2404	2931	2658	3199
CDKN2A	2401	2905	2796.23	3456.01	3892.01	3784
DNAJC5	2401	2869	2941	3089	3509	3188
DBNL	2399.61	2684.94	2875.96	2874.92	3573.56	2979.33
PARP6	2399.25	2117.31	2256.75	2633	2345.56	2803.81
VPS35	2399	3511	3825	2984	3564	3195
NAA15	2398	4306	4223.01	3501	4709	3804
NSUN2	2396	4300	4157	3160	4758	3616
FBRS	2395.01	2789.35	2942.74	3016.55	3340.85	3140.99
OTUB1	2395	2852	2800	2800.58	3413	3021
PSMD6	2395	3601	3694	3179	3947	3173
RNF220	2395	2238.02	2227	2743	2259	2900
TAF7	2395	2770	3026	2543	2578	2673
ZDHHC8	2394	1928	1853	2709	2744	2770
C20orf27	2393	3001	2993	3275	4150	3253
DEPDC1	2393	3367	3417	3358	3910	3202
GLG1	2393	2630	2535	2944	3135	3322
COMMD4	2390	2629	2575	2746	3159	3017
TM9SF2	2390	3301	3406	3085	3705	3377
SOX12	2389	1985	2154	3411	2929	3499
VARS	2389	3577	3380	3183	4462	3755
CHD2	2387.84	2818.58	3068.51	3020.01	3485.8	3302.06
ARRB2	2386	2098	2308	2683	2411	2934
GAA	2385	1396	1456	2407	1989	2965
UCHL5	2385	2967	3059	3428	3798	3445
WSB1	2385	2310	2326	2177	2094	2269
DLD	2383.01	3079	2828	3222	3768	3443
COPB1	2381.4	3420.4	3463.03	3054.57	3449.96	3367.83
DVL3	2381	2301.01	2512.01	2749	2827.02	2927
GTPBP4	2381	3639	3851	3342.81	4517	3753
USP10	2381	3339	3356	3339	3944	3397
IQGAP1	2378	2556	2859	2705	2515	3359
LARP4B	2378	2774	2981	3130	3334	3169
BRWD1	2377	2281	2384	2743	2126.99	2979
DAG1	2377	3037	2904	3475	4179	3850
PPIG	2377	2886	3213	3527	3195	3416
KRR1	2374.01	3160.91	3409.95	3199.98	3502.97	3193.9
ATXN7L3	2373.99	2359	2624	2703	2572	2737
PDXDC1	2373	3106.02	3311.01	3136.01	3510.04	3152
SPCS1	2372.01	3031.04	3029	3106	3501.01	3133.01
NAT10	2372	3418	3424	3104	3776	3541
NFRKB	2371	2806	2998	2861	3147	3185
PTAR1	2371	2589	2941	2955	2233	3022
SIN3A	2370	2772	3026	3156.01	3325	3640
WDR73	2369.45	2547.72	2734.45	2872.28	2788.31	3052.88
ATP1B3	2369	3264	3233	2974	3639	3163
POFUT1	2369	2752	2873	3031	3315	3209
ZCCHC14	2369	2871	2910	3472	3804	3438
ZNF397	2368.01	2180	2443.01	3022	2258	3167
MIA3	2368	2936	3260	3172	3003	3409
CNN3	2367	3074	3314	2821	3032	3145
DDX39A	2366	2809	2832	2780	3777	3128
HNRNPUL2-BSCL2	2365.43	2837.97	2735.83	3120.87	3450.49	3314.98
PITRM1	2365	3026.89	3002	3107	3930	3400
PEX26	2364	2819.03	3025.21	3082.64	3629.1	3198.28
B2M	2363	3223	3604	2959	3721	2864
TMED3	2363	2936	3099	2870	3294	2935
VAMP2	2362.91	1988.2	2263.19	2680	2118.49	2630.75
DARS2	2362	2749	2983.01	3085.02	3050	3288
C8orf33	2358	3563	3721	3051	4300	3097
COX6B1	2357	2775	2903	2728	3631	2852
GTF3A	2357	2886	2877	3309	3353	3238.11
FBXO9	2356	2493	2734	2809.19	2551	2789
PDZD8	2356	3073	3090	3116	3290	3069
DNAJC11	2353	3095.98	3101	2972.99	3896	3172.01
OSTC	2353	2362	2555	2703	2437	2801.99
POLR3A	2352	3387	3697	3013	3725	3412
SKI	2352	3521	3529	3484	4084	3521
BBX	2350	3086	3437	3110	3211	3157
CDK2	2350	3050	3220	2911	3516.63	3202.99
MARCKS	2350	2809	3061	3156	3629	3338
PREB	2350	2986	3029.01	2857	3476	3236
DIP2A	2349	1774	1827	2586	2172	2686
UNC119B	2347.04	2623.87	2723.97	2890.36	2680	3099
SUPT6H	2347	3647	3748	2458	3869	2798
RAB5C	2346.88	3237.29	3639.99	2600.6	3716.22	2657.76
MGAT1	2346	2695	2698	2836	3175	3104
NHLRC2	2345	2348	2627	2909	2000	3069
ATP6V0A1	2344.37	2659.97	2634.67	2647.99	2697.62	2905.71
CKS2	2342	2577	2525	2902	3097	3019
TIMM50	2342	3069	3104	3019	3653	3318
SS18	2341	2832	3140	2788	3062	2785
CTDNEP1	2340.56	2272.71	2440.87	2799.62	2514.4	2876.14
GTF3C5	2340	2935	3047	2798	3226	3000
TRIM52	2340	1902.01	2118	2681.01	2010.03	2735
MRPS21	2338	2160	2403	2772	2788	2897
UBXN1	2338	2261	2285	2540	2496	2555
UBE2E1	2337	2824	3113	3305	3623	3485
C6orf89	2336	2322	2541	2750	2682	2823
PEX19	2336	2685	2773.07	2999.06	3470.36	3146.33
TRMT112	2336	2638	2685	2753	3210.01	2953
ANAPC7	2335.52	2924.77	3106.65	3207.6	3636.94	3321.74
MLK4	2335	2323	2427	2987	2583	2969
R3HDM2	2334.05	1380	1498	2491.08	1549.83	2509
E2F3	2333	2869	3125	2956	3062	3125
SPDL1	2333	2955	2929	2931	3394	3134
PBRM1	2332.02	3087.84	3237	3260	3716.01	3580.03
SLC37A4	2330.99	1634	1715.99	2924	1999	3185
ACADVL	2329	1534	1598	2255	2427	2656
WTAP	2327	3057.01	3224	2911.6	3474.01	3055.49
ARPIN	2325.97	1242.36	1400.45	2788.94	1665.93	2685.46
CERK	2324	2913	2854	2809	3584	2962
HMGXB3	2323	2992	3111	2869	3885	3084
SEC63	2322	2776	2923	3242	2959	3446.8
MCCC2	2321	3010	3003	3350	3747	3325
HIPK1	2320	2988	3154	3274	3176	3150
RECQL4	2320	1949	2017	2679	2531	2856
CCDC88A	2319	2819.99	2861	3097	3276	3237
IDH3B	2319	2808	2814	3290	4030	3390
RGP1	2318	2402	2510	3064	2741	2889
UBXN7	2317	2538	2559	2827	2444	2823
UQCRQ	2317	2447.01	2581	2807	3034	2841
MICALL1	2316	2579	2759	2942	3225	3264
PNRC2	2316	2863	3091	3158	3249	3145
TUBG1	2316	3063.99	3084	2716	3537	2963
ARIH1	2315.81	2799	2971.13	2777.28	3027	3070.23
BAX	2315	2304	2375	2363	3025	2675
FBXW11	2315	2391	2531	2849	2699	2912
SCAF11	2314	2828	2987	2932	3170	3188
CDC123	2313.01	3020	3195.99	3023	3508	3095
CCDC93	2313	2572	2757	2730	2516	2929
XRCC3	2312.54	2113.01	2413	2891	2580.62	2888.28
EML4	2312	2956	3104	3047	3420	3340
PKD1	2312	2002.02	2034	2349.02	2570.89	2716
SDHB	2311	2920	3119	2795	3336	2940
ZNF512B	2310.13	2966	2993	2982	3790	3211
MAPKAP1	2310	2967	3131	2944	3300	3039
WIPI2	2308	2404	2575	2711	2942	2659
MSL1	2307	2377	2469	2814	2395	2833
TRABD	2307	2045	2170	2754	2745.99	3040
NBR1	2305	2606	2869	2332	2581	2332
CYFIP2	2304	2109	2290	3096.99	3244	3421
SECISBP2	2304	2021	1948	2714	2170	2886
GPBP1L1	2303	2479	2780	3071.99	2783	3000
RIC8A	2303	2897	2889	2972	3584	2918
TMEM183A	2302	2829	3008	3091	3303	3034
TP73-AS1	2300.01	2335	2449.01	2731.02	2703.01	2706
TNKS2	2300	2731	2943	2843	3023	2925
PSMD11	2297	3736	3677	2784	3710	2815
USP33	2297	2850	3005	2896	3063	3030
INCENP	2296	2798	2864	2986	3584	3108
HECTD4	2293	2583	2800	2768	3107	3082
SIVA1	2293	2757	2825	2786	3227	2852
ATP5J	2292	2917	2977.01	3022	3425	2955
RPL36AL	2292	2608	2954	2932	3125	3158
RQCD1	2292	2929	3019	2954	3333	3070
UBE2C	2292	2547	2596	2538	3445	2736
SNAP47	2290	2768.01	2721	2906	3740	3017
STK24	2289.96	2163	2243.86	2934.96	2701	2983
EVL	2288	1809	1919	2803	2219	2833
HAUS5	2285	1742	1844	2606	2328	2780
PSMD13	2285	3129.99	3288	2790	3824	3063
CDC42SE1	2282	2817	2904	2892	3428	2883
IMPDH1	2281	2754	2902	2576	3470	2630
NEDD8	2280.82	2859.08	2852.2	2881.91	3129.37	2802.84
ENOSF1	2278.2	1969.01	2025	2674.99	2381	2786.2
SCYL1	2278	2294	2419	2739	3097	2977
SLC25A11	2278	2656	2573	2523.25	3216	2759
SHFM1	2277	2780	2811	2962	3237	2987
VKORC1L1	2277	2452	2530	2929	2538	2787
CNOT3	2276	2552.8	2746	2373	2881.34	2578
SCARB1	2276	2586	2564	2797	3265	3200
METTL9	2275	2190	2200	2939	2554	2743
BCR	2274	2867	3015	2752	3398	2922
ANXA11	2273	2223	2434	2638	2818	2956
ZMIZ2	2273	1950	2018	2470	2626	2728
NKIRAS2	2272	2944	3065.97	2539	2869	2646.98
RBM28	2272	2725	2857	2492	2820	3015
LRRC41	2271.99	2580	2689.99	2784	3020.98	2978.01
EMC10	2271.01	3622	3445	3525	5142.05	3450
CSK	2270	2934	2930	3034	3919	3222
ZBTB44	2270	2687	2810	2976	2600	2825
DOT1L	2269	2521	2582	2948	3177.51	3227
RAD54L2	2269	3082.17	3186.67	2815.35	3275.84	2898.88
USP48	2269	2497	2613	2753	2978	2920
FLOT2	2268	2055	2255	2350	2397	2527
PKP4	2268	2311	2450	2886	2585	2913
MYO1C	2267	2086	2438	2721	2526	3007
ABL2	2266	2558	2716	3000	2737	3251
RALY	2265	2914	2854	2597	3155	2888
IP6K1	2264	3019	3257	3056	3586	3155
CD151	2263.28	2478.98	2515	2600.99	3193.24	2756
EZH2	2263	3001	3182	3096	3269	3157
DHX38	2262	2842.66	2973.66	2864.01	3556.68	2998.7
FLOT1	2261	1927	2086	2580	2274	2634
NCAPH2	2261	2300	2362	2645	2653	2663
NDUFA4	2261	2964	2872	2597	3071	2777
ODF2	2261	2307	2289	2550	2763	2694
RSL24D1	2261	2084	2309	2557	2095	2937
CYB5B	2259	2997	3269	3143	3603	3100
AP2A1	2257.99	2238.99	2206.99	2753.98	3166.98	2951.97
SERP1	2256	2968	3146	2855	2900	3147
ASH1L	2255.13	2857.02	2871	2826	3035.1	3055
BOP1	2255	3187	3157	2670	3768	3028.19
FAM168A	2254	2305.99	2418	2688	2547	2755
RARS	2254	3563	3773	2975	3550	3271
SDR39U1	2253.8	1906.93	1984.85	2494.86	2305.48	2662.89
WDR77	2253.46	3713.65	3760.87	2895.51	4072.92	3097.04
CHD7	2253	2782	2789	2900	2974	3353
PTCD3	2253	2425	2563	2885	2875	3175
KAT6A	2252	2960	3168	2807	3175	3023
TATDN2	2251.08	3141.23	3289.2	3130.77	3793.05	3253.69
PDHB	2249	2779	2744	3329	3453	3328
PRMT2	2249	2183	2266	2726	2871	2975
NDUFA11	2248.71	2301.44	2448.88	2610.71	3114.4	2911.8
BCAT1	2248	1989.91	2146	2715	2248	2832
FBXL19	2246.6	2495.99	2562	2635.01	3136	2910.98
NAE1	2246	2927	3017	2949	3291	3261
SMEK1	2246	3089	3224	2780	3303	3041
STC2	2246	1824	2139	3013	2574	3519
ESD	2245	2503	2676	2799	2595	3216
PFKM	2245	2248	2298	2619	2722.01	3053.99
ALDH7A1	2244	2035	2253	2557	2537	2993
PPP2CA	2243.49	3339.2	3369.2	2894.98	3617.51	2963.48
EIF2A	2243	2114	2355	2871	2234	3020
SFT2D2	2243	2848	2910.44	2489	2785	2503.43
SGSM3	2240.02	1607.67	1660.06	2485.32	2431.51	2932.12
TSNAX	2239.99	2944.13	3149.66	2993.62	3218	2910.01
SEC31A	2239.19	3620.14	3832.99	2895.98	3544	3114.99
PMPCB	2239.04	2059	2151	2865	2548	2901.99
WASF1	2239	2791	2917	2969	3261	2847
DAXX	2238	2476	2836	2844	3085	2786
RBPJ	2238	2505	2563	2775	2605	2897
NUDCD3	2235	2249	2251	2638	2702	2892
CBL	2234	2546	2743	2853	2946	2973
GPBP1	2234	3062	3168	3091	3292	3232
NDUFB9	2234	2992	3167	2385	3151	2513
USP16	2234	2748	2804	2847	3047	2961
COTL1	2233	2110	2322	2507	3042	2528
POLA2	2231	2730	2858	2958	3497	3108
SERINC3	2229	2697	2905	2911	2992	2896
AMFR	2228	2187	2535	2531	2402	2652
ACACA	2227	2586	2714.99	2997.99	3551	3276
RNASEH2A	2227	2308	2400	2386	2859	2602
DDX41	2226	2265	2440	2532	3050	2855
MAPK3	2224	1708	1891	2376	2080	2666
SNRNP48	2224	2257	2508	3167	2784	3068
UGGT1	2224	3102	3220	2827	3584	2997
AGPAT6	2222	2511.02	2586	2541.02	2916.01	2725.01
C19orf43	2222	2639	2715	2859	3149	3025
CLPTM1	2222	3021	3044	2761	3568	2995
MPST	2221	2020	2086	2675	2232	2839
CDC5L	2219	3182	3236	2943	3113	3196
CNOT7	2219	2783	2817	3431.01	3640	3373.01
ACAT1	2218.58	2150.71	2270.72	3251.52	2896.7	3463.61
ZDHHC3	2218.01	2543.01	2618	2825	3056	2772
EHMT2	2218	2095	2163	2644	2683	2893
RAB1A	2218	2949	2931	2854.01	3314	3153
2015-09-07	2216	2902	3030	2611	2910	2794
CACUL1	2215	3099	3338	2948	3109	2935
NUCB1	2215	2236	2271	2670	3055	2798
YDJC	2215	2762	2627	2767	3072	2940
R3HDM1	2213	2513	2707	3084	2835	2850
CLASP2	2212	2468	2532	2966	2914	3115
PCNX	2212	2547	2618	3029	2870	3096
TAF5L	2211	2684	2921	2675	3068	2926
[truncated: 16,740 more rows]

## Sheet: S2 RP raw (RSnonzero match)
gene_short_name	CT_raw_frags1	CT_raw_frags2	CT_raw_frags3	HLH_raw_frags1	HLH_raw_frags2	HLH_raw_frags3
EEF2	44774.4	43975.2	27440.8	64651.6	65973.5	62691
EEF1A1	16018	18021	12053	25752	26946	28071
EEF1G	17053.9	17472.8	11741.1	28140.6	26393.1	24230.4
RPS6	19378	19718	12712	30026	30807	0
GNB2L1	41338.3	45833.2	25257	58184	62429.4	59724.9
RPL3	10979.9	13893.6	6491.33	15200.3	17633.9	19280.7
RPL4	15864.8	17574.7	8181.02	18565.1	18531.6	24602.7
ACTG1	43803.8	40099.9	21507	48088.3	43073.7	50327.8
RPS2	5336.39	4945.58	2472.27	5237.19	5762.41	6679.27
RPL8	26276	24172	13445	28013	27564	0
DDX17	16663	16652	5935	13542	15301	24686
RPS18	6318	6004.01	4014	8207	7644	8155
RPL13A	7343	7111.62	3974	9857.04	10916	9802.19
RPS3	12469	12339	8469	18872	17907	15892
MTND4P12	1506	1928	879	676	1258	1821
GAPDH	30918	37191.2	15508.8	32848.8	38367.7	50142.3
RPL5	10781.2	12732.3	7931.13	18371.2	19005.3	19727.6
HNRNPA2B1	41648	55422	23188	55136	57057	82166
RPS17	17334.7	17603.7	10022.7	22456.6	23464.6	22639.7
RPS8	10913.9	9389.97	5813.24	11683.3	11281.6	13481.4
RPLP1	12234	16541	6877	12726	15773	21371
ENO1	44435	63168	24004	54659	64476.8	84056
RPL7A	11097	11731.9	5745.23	12705	14177.5	0
RPLP0	4768	5300	2712	5913	6401	7431
HNRNPA1	13406	15122	8248.01	19906	20750	20984
NPM1	23892	32335	14145	34371	37902	42072
NUCKS1	15856	20630	7045	15423	19346	28336
ACTB	46629	47195	22461	46613	49830	58749
SRRM2	20506	22142	8578.99	20452	23760	33611
RPS11	13914	15483	7342	17351	18454	20267
RPS24	12852	13968	7227	15407	16774	18868
RPL11	12731	13292	8099	18735	18326	18912
EIF4A1	21593.6	26774.8	11847.2	27844.8	28706.4	37283.3
PABPC1	6886	6742	3295	7916	7830	0
PTMA	13001	12767	7641	14401	15482	17460
RPS19	10936	12182	7327	15055	18234	16422
NCL	34059	43634	19457	50261	49604	66452
RPL32	6580	9102	4897	11491	12832	11321
TUBB	22018.8	24794.2	8967.21	18367.2	22604.3	32622.7
CSDE1	11087	12756	5384	13677	14804	18277
TPT1	2966.27	3286.89	1988.9	4877.97	5225.63	5084.51
GNAS	19540	21978	7860	16181	19804	27692
RPS23	11827.6	12501.7	7904.87	16975.6	17791.6	17530.9
DDX39B	12369.7	13159.3	5636.06	12981.1	13345.3	18378.4
EIF4G2	10564.9	12634	6331.08	12999.4	14275	16487.8
LDHB	37304	47664	20296	47912	51581.4	69206.4
RPL13	9723.03	10092.1	4927.13	9956.46	10581.9	12869.8
HSPA8	28884	30043	20191	50233	44666	47524
RPSA	4461.22	4745.29	2660	5857	6141.18	7336
RPL19	9480	9187	4748	9921	9867	12393
CANX	23071	25871	11752	26198	27411	39513
RPL12	4092	3917.99	1859	4148	4369	0
PKM	22744	31382	11434	25784	33114	40924
RPL27	18596	18044	10951	23323	23449	25621
NACA	15338	16533	7831	17336.9	17217	22352
RPS14	10409	10474	5654	11816	11709	13435
SERBP1	13957	16845	6602	15904	16466	23267
HSP90AA1	24343	34802	16770	43589	49755	50680
PARP1	25775	35467	11892	29226	37841	48837
HNRNPH1	15951	18179	9505	23821	22723	26036
RPL26	6006.33	6836.77	4256.63	9295.57	9189.83	10178
ATP5B	23245	25760	11093	23980	26987	36120
YWHAE	17203	19953	8395	19686	20166	26532
HSP90AB1	27938	38316	16937	43328	47722	54976
RPL37	5850	6297	3733	8501	8485	8404
RPS12	4547	5087	2781	5996	7605	6702
ILF3	10965	12849	5281	12341	14139	17759
SCD	10764	13484	4136	7718	9567	19041
RPL15	7005	7408.01	3572	7116	8310	10776
RPL6	7347	9185	4915.99	10594	12163	13620
HNRNPU	31420.9	37456	17912.4	45447.9	46057.8	57516.1
RPL29	7692	8459	3948	6566	8792	10157
RPL18	15813	16544.9	7842	15634	18061	20148.9
MTND5P11	3298	3296	1536	1221	2376	2997
RPL37A	13067	15442.4	9098	23140.1	23041.6	18195
RPL27A	6672	6208.01	3257	5708.01	7110	8631.48
RPL31	7453	7775	3844	7807	9557	10721
RPL23	8700.02	10242.3	5616	11773	12016	13283.3
RPL14	9340	10633	5389	12204	14634	15358
NAP1L1	7205	7830	4225	10017	9834	12186
ARF1	14807	18596	5866	13538	16101	20937
PPIA	18547	25616	8628	19178	23917	0
RPS15A	5076.33	5121.62	3579.67	8850.2	6778.77	7932.8
RPLP2	11867	12319	7546	16785	18091	16755
ALDOA	29158	34903	13477	28421	37093.8	45140
HMGN2	11082	10753	5402	10191	10335	13251
CKB	31618	39373	12273	24801	34484	46901
RPS16	10126	11332	6091	12550	13535	14377
YBX1	4513	5288	2571	5802	6887	6504
MTRNR2L12	206396	292712	95039	0	0	0
TPI1	11757	15705	5392.01	11961	14939	19428
HNRNPC	9556	12363	5401	12116	13351	19117
EIF4B	1463.48	1647.64	897.909	2179.38	2029.32	2455.46
FUS	14168.8	18454	8069	19192.5	18904.4	24982.3
TOMM20	4628	5369	2312	5167	5771	7455
DDX5	16955.8	18556	8847.06	21499.1	21506	31026.3
CCT3	20409	25489	11253	26057	30249	35508
HDLBP	8839.36	9949.74	4017.65	9256.64	10992	13702.1
PCBP2	14713.8	15772.7	6558.77	14935.2	17536.8	20789.1
RPL36	12623.3	16018	6233	12914	17316	18658.6
RPS3A	6467.03	7513.39	4070.47	8726.38	9944.92	10535.6
ATF4	4859	6105	1807	4014	4983	5273
RPS5	10041	10699	6297	12837	14147	13939
CSNK1E	5204.45	6031.89	1975.19	4011.73	4770.61	6732.71
SSRP1	12558.7	16177.9	6438.95	14864.8	16993.9	21580
PRRC2A	6828	6694	2724	5847	6395	8363
HSPD1	11493.3	15647	7470.04	17647	18717	23461
RPL10A	6920	7563	3951	8022	9418	10345
SRSF11	4991	5974	2354	5067	5598	8144
RPL41	9921	9079	4414	7018	7540	13450
UBB	10901.4	11114.4	5598.72	12392.8	10002	12580.5
EIF3A	11525	15001	6304	15475	17002	22941
RPS7	7334	8517	4495	9247	10292	10739
BTF3	8359	9842	5070	10225	11528	13565
HNRNPK	15828	18298	7162.97	15874	16096.7	0
RPL24	14331	16253	8446	18035	20388	20646
HNRNPA3	3161	4060	1710	4125	3997	5355
CTB-36O1.7	2345	2669	495	437	923	3107
RP5-940J5.9	8507.01	9808.84	3851.22	9309.2	13315.3	12641.7
H2AFZ	13764.8	16546.9	6134.95	10791	13452	20917.9
RPS10	3790.59	4139.75	2433.03	4772.81	4346.48	5094.46
ATP1A1	15546.6	19018.8	8016.53	18533	20506.3	26851.5
EIF3L	4376.45	4369.08	3014.83	7181.77	6952.75	6890.1
SET	7708	9662	3757	8133	8786	0
OAZ1	6161.5	8211.8	2499.26	4779.05	7037.98	8375.4
RAN	9584	14301	5157	12052	12772	19341
KPNB1	13992	16924	8243	19883	20330	24400
RPL30	6155.65	7218.05	4190.64	9472.08	8869.87	0
BRD2	6118.69	7134.38	3484.06	7312.66	8128.13	9275.01
PRPF8	18599	19944	10055	23176	22638	31181
EIF5A	13117.1	17986.4	7606.11	15722.7	17855.9	21954.8
CALM3	3802	4512	2085.07	4063	4941	5455.16
RPS27A	4023.98	4405.01	3429	7899	8106.99	6460.03
SFPQ	14687	16438	8923	20163	20459	24459
SPEN	3352.97	3618.98	1650	3876.99	4249	5423
SRSF1	5744.66	6870.99	2903.59	6686.86	6157	8939.03
HMGN1	4849	5772	2412	4380	5771	6151
RPS25	6285.87	7203	4433	7948	9193.82	9658
RPL23A	4658.93	5272.24	2579	5793.98	6517.26	7563.79
HDGF	4491	5927	2245	4730	5981	7187
PNN	3610.98	4733.91	1862.99	4860	4810.9	6834
LARP1	5115	5097	1885	4143	4511	7213
PRKDC	18431	18911	9381	20988	22218	0
HNRNPDL	9391	10954	5715	13635	14657	18053
SRCAP	3954.56	4408	1712	3608.58	4215.84	5560.31
LDHA	17683	23876	8769	20224	22274	36310
YWHAZ	4503	5094	2323	5182	5693	0
LENG8	1185	1047	430.999	765.998	978.998	1353
GANAB	14204	15375	6221	13774	14020	21434
RPS13	10244	11271	6238	14406	15439	15176.9
EEF1B2	4021	4406.03	2680.26	5849.62	6249.02	6347.68
IPO5	9393	11324	5882	14008	13849	16551
XRCC6	15276	19775	7454	18185	19652	27151
EWSR1	7218	8779.99	3679	8136	8981	12166
HSP90B1	16784	18299	8364	19246	19843.9	29850
SRP9	5376	8127	2355	4067	6457	10767
RHOA	9268.01	12850	4795.02	10994	12814	16443
RPL38	13901	15181	8172	16998	17656	18447
TRIM28	15614	18866	7654	16872	19450	23823
RPS9	4296	4697	2576	5141	6276	6779
MCM7	12604	15261	5674	13294.8	14858	0
SRSF3	10432	12774	4964	11275	12530	17312
SLC25A3	9425	9835	4884	10760	11650	13169
PFN1	9550.73	11188.2	4301.73	8877.48	10200.5	12647.1
PHGDH	19201	17159	4953	10404	11768	23319
RPS27	4377	4120	2825	4209	4857	5547
UBA52	12172	12287	5389	11056	12230	14947.1
VIM	16970.7	18039.1	9707.19	22685.6	28270.1	25581.6
KHSRP	9687	10171	4173	9094.99	9975	13234
DHFR	0	0	0	0	0	0
RPL7	3751	4308	2795	6086	6102	0
HNRNPUL1	5876.27	6498.42	2182.11	4529.58	5265.49	8161.31
IMPDH2	10760	12388	4830.99	10456	11605	17219
EIF1	11401	11139	4569	7835	8677	15417
LUC7L3	3978.77	4715	2134	5341	5468	7233
H3F3A	9203	13228	3356	5992	9507	17693
PTBP1	17597	20895	7633	16123	18853	25570
EIF4G1	9986.03	12969.8	5981.01	13844	16938	17595.7
IARS	12970	13417	4900	11040	11701	0
CFL1	11224.4	12727.5	5935.65	12266.6	13887.4	15268.9
PAICS	10429	13044	4902	11140	12860	19180
EIF3E	8697	9197	5144	11840	10785	0
HNRNPD	14524	20463	8805	20458	22497	28300
RPL9	5282	5883	3315	6907	7121	8347
CCT7	15090	18475	8805	19889	21382	25091
SNRNP70	6072	8484	3311	7333	9101	10260
SON	9422.78	10300.3	4766.76	11327.4	12095.9	16246.4
CTD-2033A16.2	16788	19050	8214	19012	21286	24444
EIF4H	2952	3728	1447	3359	3702	0
RPL17	3478.04	3301.18	2433.54	3778.22	3764	4412.62
SNRNP200	10948	12552	5039	12803	13714	18919
PAGR1	592.906	774.721	237.492	430.941	629.211	917.022
RPL28	8093	8221.42	4396	9603	11386	9472
RPL35	10633	11925	5289	10260	13017	0
RPL18A	3519	4382.85	2128	3953	5161	5465
SRSF5	4575	5610	2410	5969	8346	8812
ATP5A1	11327	13928	5930	14116.1	14365	19371
2015-09-02	7543.64	9677.26	3475.35	8114.36	9420	12829.9
NASP	8172	10354	4240	9330	10678	15789
RPL22	2726	2587	1759	2870	3530.99	3500
LINC00657	63	61	17	43	60	109
MRFAP1	5043	5872	2151	4706	5655	6970
CALR	14449	18248	9304	21882	26483	23549
TPR	10763	13029	5248	13529	14940	22233
TMBIM6	10016	11535	4705.99	9541	11012	15708
MAT2A	4376	3773	2145	4562	4758	6286
BSG	13803	16078.2	5194	10602.1	14290	19110
MARCKSL1	7735	8915	2710	4412	6280	12073
P4HB	8715	8429	4347	9762	10009	11000
USP22	7129	7753	2680	5520	6611	9925
RPL21	2802.18	3080.36	1937.22	4732.46	4753.19	4365.44
NME1-NME2	4377.55	5725.17	2696.92	5422.9	5488.09	5373.63
DEK	9664	11313	3618	8090	9664	16233
RP11-466H18.1	1753	1573	686	1339	1752	2496
DDX21	10444	13367	6149	15588	15353	20398
CNOT1	6872.56	8200.99	3034	6641.8	7440.36	11262.8
HMGA1	3032	4273	1368	1990	3183	5538
FASN	10812	14410	6685	14509	18820	20237
MIF-AS1	32810.8	35129.1	9243.67	14395.1	22746.3	39022.9
LRRC75A-AS1	1847	2024.43	913	1894	2168	2696.67
RPL35A	10082	11621	5696	12340	13376	14903
ADAR	5907	6631	2331	5200	6420	8997
ACLY	12780	15621	6268	14366	15575	21571
PRRC2C	10426	11085	4958	11664	12550	18147
RPS15	9811	11540	5135	9858	12045	13633
GAS5	2049	2438	955	2078	2230	4178
RP11-386G11.10	6969.88	10244.6	3188.95	7861.68	9701.71	12444
CCNG1	3659	4078	1422	3442	4315	5792
LMNB2	3369.13	3690.33	1521.01	3243.08	4047.72	4719.96
MATR3	6483.22	7943.73	3531.22	9622.79	9983.73	11781.3
ACIN1	5130.89	5680.87	2094	5251.96	5869.91	7615.02
RPS20	4559	5812	2846	5622.32	6883	0
TCP1	8971.07	11826.1	5735.61	13414.7	13754.2	16520.1
YARS	9736	10459	3255	7335.47	8623.93	14830
TKT	11767	15034	4951	10853	13527	19077
NOP56	5177.12	6960.46	2900.37	6168.63	7532.29	9616.71
RPS21	6116	6675	3487	6555	7486	8263
ILF2	13424	15797	6481	15268	16137	21128
H3F3B	6463	6782.02	2510	3849.17	5058.01	8269
CBX5	2921	3634	1144	2838	3726	5093
YWHAQ	9287	12429	4405	10286	13010	16440
EIF3I	12887.1	15295	6072	13677	16762.1	19952
PHB2	7112.31	9183.96	3048.25	6226.54	8218.49	11380
ATP5G2	8199	8238	3399	6828	7319	9822
RP11-750B16.1	402.941	359.734	113	110.335	221.705	531
MCM4	13443	15764	5802	13541	15516	0
PTGES3	6887	9556	3798	8254	9855	12427
GNB1	5725	6742	2284	4587	5964	8123
C1QBP	16059	19355	8236	18036	20458.9	25958
PRRC2B	2558	2807.98	1052	2379	2723.99	0
SF1	7383	7264	3738	8662	8324	9883
ZRANB2	3632.99	4213	2000	4563	4887	6286
HMGB1	4334	5546	1965	3999	4798	8271
EIF4EBP2	909	1039	428	811	1494	1225
RPL34	6090	5699	3376	6444	6911	7396
DDB1	12271	15077.1	5923	14446	15434.1	21691
PNISR	1692.74	2069	769.888	1631	1977	3156
EEF1D	2434.97	2776.96	1667.95	3523.55	4043.9	0
MYBL2	2056	2298	804	1624	2103	2672
FBL	7818	7849	3822	8597	8856	10894
HDAC1	7632	9485	3704	8835	10151	12766
EIF3D	7648	7942	3887	9148	8703	11221
RPS28	3331	3030.13	1872.06	3223.04	3924.1	3290.01
GPI	13675.5	16859.2	6824.51	15545.1	18424.7	21620.5
ENAH	5422	6592	2342	4845	6179	8633
AHCY	5859.98	6643.89	2926	6564	7713	8604.57
YBX3	4553	4359	1817	3519	4647	5730
TSPAN3	4379	5396	1929	3994	5115	7264
GLO1	10455	12368	5148	10906	10523	16120
XPO1	10824	12573.8	5721	13526	14059	20280
APLP2	9346.11	11085.9	4470.14	10225	11707.4	15081.9
MKI67	5082	5228	2091	7239	7854	7922
TTC3	1517	1550.79	576	1086	1278	2300.53
HNRNPM	8874	12339	5880.89	14671	15706	18409.1
RBBP4	7828.9	8899	3519	7692	8090	12521
SF3B1	11088	12445	5452	13307	12315	20194
SOD1	9935	12548	5118	10601	12198	16187
RBM39	5619	6584	2890	6928	7497	9669
STMN1	14998	18992.7	5487.33	11468	15994.7	25054
ST13	2987	3387	1621	3521	4074	4905
STARD7	2217	2817.05	1101.97	2169.68	2484.72	3570.27
PGAM1	2491	3091	1104	2000	2358	3767
RANBP1	9238.57	12383.1	4409.46	9626.65	12885.9	16316.5
HP1BP3	3366	3421	1153	2303	2840	4973
RPL7L1	1576	1964	831	1814	1723	2428
NOLC1	10680	13903	5095	11925	14624	18850
CS	4720.85	5674.3	2649.52	5829.26	6148.46	7726.96
MTPN	3611	4105	1785	3672	4300	0
UBC	9788	12306	4341	9172	11981	17844
CCT4	19132	23040	10624	24662.9	24489	32705
SMARCC1	8934	10080	3786	8931	10462	15011
HNRNPAB	12011	15086	5756	11520	14599	21245
MTND6P4	299	319	256	249	379	451
SNRPB	11687.3	14226.8	4865.13	9147.14	12182.9	19262.9
IPO9	4357	5087.98	1501	3348.97	4212	7031
XRCC5	16212	19692	8565	21387	22537	29169
UBAP2L	7327.98	7584.24	3696.37	8493.05	9005.26	10597.1
IGF2BP1	6747	6804	2798	5926	6610	9405
HMGB2	12038	13590	4043	8156	9991	20051
TBC1D9B	2054.99	1971	569	1238	1519.97	2656.01
WHSC1	1873	2233	708	1682	1833	2909
PSAP	8978	11078	3682	8425	10519	14732
AK2	3405	4272	1572	3458	4283	5392
CENPF	9887	11245	3997	9951	11263	18105
RP11-290D2.6	1206.44	1472.57	884.755	1572.16	1875.71	1694.43
ANP32B	6725	8635	2890	6320	7615	0
HNRNPL	9797.42	12380.8	4457.2	10275.7	11726	15994.3
QARS	3479	3935	1721	3748	4298	5303
SF3B3	10835	14267	5236	12760	14069	21497
PRDX1	16940	20791.9	9634.99	22979	23966.9	26770
NT5DC2	2411	2606	976	2013.01	2763.03	3151
TUFM	6856	8603	2876.5	6364	7777	10437.8
EIF2S3L	8543	8998	4559	10863	12275	12412
IPO7	6002	7055	3449	8127	8457	11077
SMG5	1288	1386	568	1243	1319	1720
PRDX3	8992	11333	3812	8721	10333	14005
C1orf43	2156	2777	821.999	1722	2342.02	3147
CCT6A	8756	11581	5762	13486	15207	0
RPRD1A	2325	2817	1118	2397	2588	3722
PA2G4	6293.39	7701.86	3490.16	8277.37	8400.38	11201.8
CHD4	7004.51	8135.27	3465.84	8160.81	8902.66	12287.7
XXbac-BPG252P9.9	9884.21	10336.8	4032.79	8810.79	9519.73	13625.3
CNBP	7172	9080	3693	7678	7907	12162
GSTP1	14403	14715	5281	10036	13002	17217
HNRNPR	9702	12116	4306	10780	10873	16973
GLUL	5217	5934	2513	5908	6854	7574
CCNL2	760	795	331	774	774	970
SUMO2	6962	6917.89	2770.81	5376.01	5887.95	8528.96
FAU	9981.04	12913.1	5199.23	10663	13661.7	15536.6
CCT8	10632	13121	6766	14808	15665	19108
TARDBP	2955	3570	1552.63	3768.52	3697.33	4936.73
U2AF2	7306	8985	3431	7419	9470	11502
WDR6	3736.32	4613	1895	3887	4828.98	6281.16
SIGMAR1	3256	3563	1084	2124	2878	0
ZNF664	1790.13	2023.68	807	1338	1612	2675
EPRS	12529	14914	5926	14994	17099	24894
RPS4XP2	506	1027	294	1384	1282	940
FTL	559.287	663.215	342.518	708.185	1110.42	725.999
HSPA9	9438	12981	5608	14030	15353	19189
MCM3	9247	10625	3677	8594	9728	14827
NKTR	871.994	983.998	508	1241	1359	1514.63
CCNI	2793	2927	1028	2180	2365	3915
MORF4L1	6064	8283	2780	6584	7336.01	11331
ARHGDIA	6473	5898	2682	5709	5585	7379
PTP4A2	2401	2957	1121	1873	2514	3684
MDH2	14137	15912	6018	12540	15068	0
APP	9544	11335	3983	9022	9823.99	14688
NAA50	4235	5357	2242	4809	5810	7291
SRSF2	604.241	510.273	238.085	500.016	668.88	692.108
PPP1CC	5770	6972	2830	6665	6624	9368
PRKCSH	9072	10680	4233	8717.99	10577	13703
KHDRBS1	11982	12304	4724	10499	10943	17066
RCC1	3832.4	4645.3	2229.49	4661.69	4763.01	5987.12
NUP205	9506	11900	4894	11164	11582	0
RCC2	4638	5144	1904	3962	4754	6168
U2SURP	6226	7694	3001	7429	7908.22	11458
UBE2G2	1729	2156	910	1732	2104	2755
CCT5	10534.4	13354	5484.48	13036.8	14259.5	18198.7
DHX9	10175	13249	7158	19150	19169	20181
PTPN11	1321	1379	540.008	1189	1427	1815.03
SUPT16H	8004	9986	3711	9967	10281	15033
RNF187	3342	3889	1273	2476	2987	4538
CDK4	4067.97	4802.91	1773.98	3659.98	4183.9	5874.99
MYH9	8951	10028	4771	11964	13659	15048
SRSF9	5098.35	6260.99	2339	4736	5341.98	7243.99
KMT2D	1992	1742	805	1435	1666	2425
STIP1	10616	13144	6121	15060	15740	17021
NSD1	2499	2816	1061	2304	2696	4136
SF3B2	7390	8988	3745	8414	9799	11764
CSE1L	12904	15831	7261	17166	19417	24495
EIF3B	6865	8413.01	3653	8397	8904	11393
TRAP1	7611.94	9348.96	3143.97	6573.95	8262.95	12287.9
SRSF10	3223	4126	1470	3497	3766	5007
MTRNR2L8	269096	335637	117500	0	0	0
XPOT	2923	3607	1214	2690	2833	4881
POLR2A	8017	8557	4565	10509	11492	12185
EI24	1252.01	1378	519	1106	1107	1700.01
UBE2D3	3224	4150	1547	3028	3650	5411
TPM3	3345	4172	1694	3785	4845	5750
AP2M1	3509.01	4159.02	1477	3739	4396	5142.04
RPN2	10220	10783	3944	8208	9854.01	14522
ATP2A2	6012	7440	3293	7562	8269	10090
MYH10	8296.7	9656.78	3677	9132.77	10033.8	15017
TAF15	5438.01	5014.01	2415	5795.01	5407	7079
PRDX6	8832	9899	3907	8280	9341	13152
DNMT1	5804	7123	2319	5800	7601	9448.29
FKBP10	2877	2002	939	1622	1651	3103
PDIA6	7933.99	9732	4318	9810.98	11289	13246
ANP32A	6683	8065	3095	7227	8313	11223
CIRBP	3124	3489	1265	2776	2958	4557
ODC1	2556	3014	1718	4157	4252	4531
TUG1	85.8593	104.546	31.7834	47.746	86.8278	120.367
TMED2	3573.99	4477	1689	3546	4268.99	5495
PCNA	15133	22068	6398	14134	19173	29372
PABPN1	2736.5	3253.01	1177.69	2446.22	2732.35	4063.88
RRP1B	4239	4819	2091	4410	5249	6768
CAPRIN1	10361	12301	5469	13179	14408	17012
PTPRF	2875	2969	996	1824	2046	3877
TXN	10659	13865	5748	11494	11781	0
TXNDC5	4443	4944	2037	4659	5255	6442
ATP5G3	10297	12535	5429	10756	12691	15164.1
ACTR2	4301	5106	2136	4768	5617	7365
EIF5	5153	6037	2785	5762	5850	8877
ZWINT	3527	4021	1768	3670	4362	4960
EIF2AK1	3538.59	4455.61	1478.23	3294.53	3752.89	5729.3
RANGAP1	4877	6457	2578	5883	7311	7804
FUBP1	5908	7783	3587	7879	8383	11199
ENSA	2195	2682	1037	1813	2445	2899
COX7C	7673	7318	3405	5989	7698	9261
SRSF6	1924	2203	1539	3707	4592	3262
KIAA0100	1034	952	391.613	828.994	885.347	1189
SMARCA4	6293	7039	2588	5494	6348	9577.97
SRSF7	8867	10333	4689	10575	11970	14589
MYL6	7514.17	9440.44	3782.17	8715.45	10142.7	12339.5
SMG1	1000	1021.5	538	1224	1172	1846
RPS29	4727.57	5749.99	2971.01	5929.35	7854.06	7679.95
MRPL37	5062	5629.01	2102	4454	5415.57	6830
ZNF24	3569	4674	1667	3747	4266	6387
SAE1	4186	5379	1807	4238	4838	6923
FTH1	840.005	836	495.999	1070	1327	1015
DCTN1	5345.73	6040.77	2150.2	5034.69	6154.7	8531.01
ZNF703	6508	6771	2385	3820	4874	0
ANAPC5	3437	3979	1432	3067	3432	5304
DDOST	6826.86	7189.99	3058	6785.99	7920.03	9619.99
VDAC1	5372	7153	2644	5895	6871	9078
HACD3	7930	9649	3169	7128	8512	13830
PAPOLA	2998	3293	1446	3183	3355	4371
TOP2A	10782	10623	4735	12594	12790	17269
RABL6	1501.21	1520.59	482.471	1155.92	1400.33	0
WNK1	3820	3737	1541	2967	3495	5024
TCOF1	5492	6446	2594	5443	6354	8446
AMD1	1795	2116	899	1471	1946	2710
HNRNPU-AS1	136.561	208.708	50.3084	106.876	193.901	237.691
COX4I1	7072	8194.02	3745	7935	8903	10315
SEC61A1	4724.81	5800.04	2313.39	4602.35	5832.97	7736.66
ARIH2	1869	2283.99	778	1546	1676.98	2782
RPS4XP17	990.977	1292.7	854.945	1935.74	1778.41	936.919
IARS2	6914	8533	2686	6541	7016	12612
RPS4XP3	769	623	616	891	742	1187
MTHFD2	3974.96	4121.96	1384.01	3134.94	3163.94	6075.98
AP3D1	3446	4220	1629	3720	4600	5403
PANK3	563	706	283	491	755	998
NME4	1176.31	1429.97	379.969	693.818	1106.08	1544.64
CCT2	12789	16045	8209	19603	20329	23932
SHMT2	8196.2	7757.44	2158.44	4690.31	5240.64	10440.6
CALM2	5402.01	6427	2696	5708.99	6041.01	9232.01
LBR	9546	11429	3937	9885	10252	16549
HN1L	2799.96	3103.77	1188.99	2343.93	2833	3878.81
GNL3	7480.02	10101.5	3884.64	8774.02	9830.81	14683.9
DHCR24	3072.33	4651.5	1704.69	3400.6	5070.13	5601.24
TMPO	8852.76	10120.9	3913.91	8938.92	9821.79	14357.3
CREBZF	789	720	286	525	521	921
KIAA0907	1200	1367	522	1127	1040	1606
RBM25	3802	4928.98	2141	4933	5709	7508
STK25	2033	2188.09	700	1350	1560	2525
DYNC1H1	6923.71	7001.4	2637	6882.73	6751.65	14354.9
BUB3	6953	8356	3188	6822	8564	11514
SETD5	1752.02	1964.01	544.997	1126	1337	2812
CTD-2192J16.15	1954.06	1536.65	818.022	1376.24	1650.21	2245.7
MPRIP	1092	1046	432.999	970	961.993	1331
MARS	6163.02	7484.01	2625	5771.02	6490.99	9632.99
CBX3	3470	5176	2185	4717	5238	7760
YWHAB	6567	8801	3367	7119	9212	11493
RNPS1	2054.45	2396.47	940.608	1453.63	1897.22	3212.91
TMED10	4324.97	4581	1503	3727	4038	5912
PSAT1	7802	6921	2084	4436	4649	0
MLEC	1178	1200	543	1140	1334	1505
CLTC	16088.1	18091.8	9309.64	24112.4	24109.9	30010.6
SNRPD2	10173	11569	4107	8208	9864	14724
SLC7A5	2375.79	2202.88	894.999	1883.84	2166.67	2771.86
POLE	3023	3233	1210	2694	3287	4722
SNX5	2172	2401	921.006	2010	2460.99	3362
BCLAF1	3532	4404	1569	3769	4239	6265
NCAPD2	5914.51	6327.94	2597.01	5964.4	6422.26	8650.32
MAZ	3809.34	4850.87	1537.45	3046.76	3845.27	5384.85
CYCS	5638	8166	2731	6385	7824	9911
STX16	541.467	666.571	197.985	417.873	486.207	750.374
H2AFY	5526	7104	2510	5739.01	7448	9058
NEAT1	114.524	74.2938	30.6521	43.2701	55.4597	124.35
CKAP5	8059	9449.99	3824	9926	10195	14650
LAPTM4B	5645	5793	2021	3672	4134	0
ZNF207	4943.44	4939.77	2247.15	4614.89	4916.99	6916.55
ATP5O	9403.94	10512.9	4356.98	9187.01	10865.9	13905
HNRNPF	8439	10716	4479	9529	11078	14352
SARS	6118	6436	2414	5324	5970	9042
CA2	8681	7604	2947	6497	4288	0
RBM26	4888	5689	2056	4884	5540.01	8218
FKBP4	6400.05	8087.97	3412.69	7785.66	8504.15	10731.2
BAZ2A	2738	2794	1102	2199	2738	4033
SUGP2	1887.02	2096	704.002	1673	2105.1	2692
TAGLN2	4699	5116	1759	3375	5206	6837
PPP2R1A	7866	9435	3617	8644	10783	11976
CTNNB1	14228	17387	8014	17459	21474	27422
PSMB4	8330	9874	4229	8970	11543	12564
ATXN2L	4012.92	3725.9	1587.9	3392.98	3949.91	4976
MCM2	8170	10217	3423	7922.01	10137	13521
PPIB	7695.95	9967.96	3764.98	8241.97	9807.87	12887
FOXM1	1154.97	1152.99	402.011	802.959	1024	1348.99
SLC38A1	3690	4006	1300	2687	2762	5511
SND1	8115	8828	3425	7622	9034	0
TUBB4B	11106	12891	6579	14674	18236	0
MCM3AP	2848.16	3257.44	1186.83	2767.83	3646.65	4514.72
ANP32E	5416	6995	2607	6110	6606	10590
RAD23B	6433	7868	2932	6126	6996	0
RPS4XP13	611	935	287	560	948	1374
SLC25A39	1348	1308	490	1078	1370	1532
SBF1	1075	1102	367	727.001	963	1432
NUP210	4157	4945	1443	2892	4179	6819
PPA1	6872	8314	3855	8918	9577	12217
SRSF4	4623	5606	1966	4737	5126	7324
TM9SF3	4500	5024	1995	4238	4325	7704
RSL1D1	7217	8613	4216	10033	10785	13124
HNRNPA0	5470	6214	2630	5365	6464	8131
ZC3H11A	1609.03	1985.68	736.056	1368.46	1745.48	2784.16
SERF2	6759.73	7408.7	2627.9	4777.17	5485.51	8337.34
PEBP1	5711	7079	2678	5532	6782	8244
G3BP1	7227	9181	3949	9898	10613	12952
FAM168B	1763	1746	670	1246	1472	1986
APH1A	1632.63	1871.78	671.999	1260.79	1434.6	2225
AKR1B1	5013	5759	1569	3291	4432	0
GCN1L1	4341	5030	1885	4261	5412	7107
VCP	8741	11040	4920	11835	14696	0
SREBF2	1977.97	2078.98	641.998	1162	1457.96	2797.97
RAD21	6640	7600	2603.99	6071.99	6479.99	0
RBM5	1599.3	2119.9	705.723	1611.66	2169.95	2601.54
KIF1C	761	764	321	604	728	968.921
MTA1	2479.77	2518.6	805.818	1564.78	2102.98	3248.06
UBR4	3935.92	4310	2030	4595.97	4709	6674.97
PRC1	5243	6156.99	2190	5409	6425	8550
DFFA	1980.88	2038.94	847.787	1935.9	1834.86	2489.84
RPN1	7414	8097	3173	7234	7797	11215
CRTAP	1766	2019	835	1744	2320	2910
HNRNPH3	4105.86	4673.77	2224.53	4911.55	5102.06	7009.86
EIF4A2	2502.99	2796.4	938.808	2171.21	2163.61	3541.69
MLLT4	2789	3421	1045	2747	3013	5082
HDAC2	9320	11406	4498	10442	11425	16770
TUBA1B	7213.12	7986.39	2950.05	4976.32	5837.29	10256
LARS	6883	7473.01	2799	6906	6918	11980
CDC37	4223.47	5304	2158	4807	6306.68	6679
DAZAP1	3982	4005	1742	3801	4025	4954
GHITM	7411	9386	3361	7424	9495	12413
DNAJC8	3936	5002	2060	4534	5389	7392
MAP4	6408	7455	2641	5763	7313	11320
RBFOX2	1697	1856	625	1366	1393	2201
FOXRED2	2682	2951	988	2052	3077	3766
LRRC59	4298.78	4675.76	2355.29	5652.11	5928.31	5821.28
UQCRH	3213	3109	1576	2598	2972	4210
KTN1	3942	4713	1920	4531	5048	7068
FANCI	5294.59	6233.98	2205.49	5134	5635.57	9255.54
TIMELESS	2698	3175	1012	2181	2780	4548
UBA2	4399	5384	1902	4558	4896	7674
TOP2B	6004.78	7336.63	2355.02	5490.91	5912.53	11687.2
CD81	8144	8307.99	3030.99	6237	7784.99	10466
TXLNA	3099	3964	1571	3807	4489	5132
UBE3C	2301	2719	970	2160	2553	0
CHCHD2	6156	6751	2337	4205	5170	0
SLC1A5	5783.14	6293.98	2392.94	5034.15	6232.63	7938.25
SURF4	3638	3684	1424	2985	3484	0
RNF40	3752.84	4531.11	1894.37	4126.13	4993.93	5948.15
BIRC5	3618	3605	1343	2486	3299	4182
CRKL	2329	2942	1028	2145	2439	3506
HSPA5	9643	10198	5896	14147	14004	0
ERGIC3	3489	3705	1564	3704	3829	4969.05
GPX4	2008	2153	744	1324	1652	2771
CELF1	3123	3483.03	1383.04	2859.01	3160.93	4524
KDELR2	4401.45	4880.46	1898.75	3980.57	3888.31	5736.27
STOML2	4352	5388	2048	3897	4943	0
BAP1	1114	1339	477	848	1222	1651
KDELR1	7553	8379	3140	6746	8485	10603
CSNK1D	2060.89	1824.55	714.687	1536.22	1681.72	2583.92
MRPS25	1573	1919	747	1535	2216	2351.57
SLC16A1	11469	14226	5324	12452	14208	20772
RBM8A	2936.55	3471	1671	3658	3721	4677
EPB41	3681	5061	1666	3715	4266	6572
SSR2	4117	4415	1772	3844	4746	5810
SYNCRIP	4893.46	6633.88	2555.68	6049.21	6672.4	9333.18
NUFIP2	1763	1654	893	1805	1830	2317
KPNA2	8857	9771	4823	10964	11347	12815
C19orf48	1341.28	1489.9	584.996	1018.45	1342.97	1784.74
TARBP1	1470	1708	691	1530	1692	2690
TNPO1	4112	5051	2395	5827	5352	7516
CALM1	5220	6366	2743	5189	6619	8953
PSMA4	12978	15875	6572	15567	17082	23472
PRPF19	7613	8645	3327	7272	8009	11177
LRPPRC	9261	11144	4633	10867	11682	18231
HINT1	5031	5658	2300	4938.99	4880	7049
PTPRU	1979	1562	483	854	856	2016
TFDP1	1215	1393	536	945	1226	1815
STT3A	8008.01	8966	3633	7854	7789	12732
SNRPD3	9289.01	11100	4349	9665.71	11176.8	13997
ARF3	2233.1	2694.33	947.705	2278.57	2506.04	3117.01
MTHFD1	9126.59	11236.1	4315.59	10035	12069.7	16816.9
PPIF	4317	4949	2186	4533	5588	5853
TPGS2	3436	4123	1392	3105.07	3969	4885
DSG2	7097.89	8371.3	2737	5978.45	6066.54	11983.6
PPM1G	3724	4909	1934	4325	5629	6508
CIZ1	1728	1617	697.002	1447	1717.01	0
WDR26	2359	2830	1013	2133	2943	3791
MDC1	3283.68	3438.6	1329.08	3199.93	3223.32	4442.3
SMC4	7527.89	8759.12	3942.75	9185.64	9583.63	13779.8
WDR82	2055	2807	973.001	2132	2403	3214
HOXB9	2079	2594	741	1355	1819	3296
NISCH	1710	1568	541	1119	1669	2200
SLC7A1	3645	4130	1298	2647	3212	5621
GART	9680.04	12258	4472.01	10573	10953.1	16756.1
EIF3H	4405	4314.98	2469	5818	5873.11	0
PSME3	4243	4931.01	2464.02	5137.01	5575.01	6506
FKBP8	2276	2606	819	1386	1979	2911
SRRM1	5545	6136	2652	6300	7208	8842
CAPN2	2933	3141	1087	2362	2784	4110
RBMXL1	3097.24	3078.66	1635.65	3610.06	3259.44	4436.33
CBX6	1940	2299	976	2201	2355	2656
PTP4A1	2147	2335	910	1636	1887	3041
DCAF8	436.954	351.981	157.829	196.747	225.645	480.278
UQCRB	4489.07	6112.5	2625.25	6037.92	6699.98	0
PRDX2	10146.8	11743	4136.95	8833	10773	13990
BAG6	5757.02	6102	2743	6171	6949.11	8034
CHTOP	3177.93	3972.87	1491.95	3161.96	3666.98	5091.91
DHX15	5538	7101	3316	7935	7628	10177
ICMT	1376	1460	620	1219	1327	1778
MBD3	274.041	356.148	154.978	255.286	336.721	405.384
MLF2	3621	3950	1455	2850	3418	4604
MGEA5	3262	3948	1553	3563	4010	6216
PDIA4	8520	9389	4029	8583	10408	0
TRA2B	6977	8185	3401	7279	8070	10497
CTPS1	3866	4763	2138	5154	5670	6769
DNAJA1	6860	7771	4745	12096	11585	0
SF3A1	6595.89	7075.89	3057.9	7037.01	7508.62	9215.89
SPTAN1	5358	6219	2660	6621	7797.84	0
AP2B1	4279.02	4559.98	1795	4350.01	4184	6358
ARCN1	5330	6274	2696	6436	6775	9150
GARS	8108.79	8808	3035	7070	7188.97	13025
2015-03-06	3359	3553	1590	3376	3212	5426.99
SSR3	3868	4357	1786	3884	4555	6445
SNHG3	924.764	1188.38	499.507	715.569	971.108	1563.97
SFXN1	4839	5994	2134	4459	5267	7670
XPO6	1946	2276	864	1920	2108	2782
EIF3G	5219.99	5126.99	2254	4952	5275.99	6424
APRT	4981	5079	1633	3151	3925	5755
AL589743.1	63	90	12	34	40	98
AKT2	903	1090	306	699	869	1222
KIAA1191	878	776.999	329	515	529	947
COPZ1	3392	3954	1338.99	3078.01	3346	5118
BSDC1	926	990	334	617	806	1200
HLA-C	4570.6	4205.29	1509.23	2899.27	3907.11	5161.26
KMT2A	1966	2163	759	1971	1929	3166
GLTSCR2	1289	1122.84	677.687	1259.83	1419.1	1760.71
BZW1	3251	4352	2055	4042	5005	6663
PRPF38B	2221	2417	1055	2387	2622	3701
XRCC2	515	454	202	377	434	0
RAC1	2191	2464	907	2023	2014	3218
FAM120A	2216.8	2631.84	877.748	1989.24	2319.79	0
GSPT1	5719	7342.3	2768	6682	7440	10209
MTCH1	2084	2403	959	2063	2166	2598
HEATR1	6266.01	7759	3571	8829	8634	12410
TMSB10	8521	8335	3123	5533	6809	10098
PABPC4	2774.68	3398.37	1533.95	3483.53	4333.31	4765.31
NUDT21	4272	5298	1868	3919	4442	6988
SMARCB1	5023	6395	2212	5103.99	6188.97	8342.99
NOC2L	3562	4201.98	1625	3862	4348	5410
TSPYL1	5228.99	6710.98	2720.99	5711	7747.98	8654
UQCRC1	5949	6991	2708	5461	6421	9204
TNPO2	2124	2193	791	1593	2439	3542
SNHG1	2160.56	3036.65	1265.3	2856.5	3005.15	5144.08
UQCRC2	6367	7391	2810	6509	7286	10311
YWHAG	3762	4740	2190	4528	5571	0
HTT	2740	3203	1217	2482	3134	4655
CAD	3866	4490	2115	4963	5689	6607
AARS	6401	5768	2449	5639	4864	8291
SEPN1	1078.26	1008.18	301.496	591.947	852.627	1281.39
CPSF7	2573	2794	1023	2321	2728	3532.98
TEX261	705.81	979.067	410.212	937.714	987.749	1043.17
THRAP3	6326	7764	2512	6204	6609	10846
EIF3M	5833.34	6730.62	3198.6	7750.8	7612.64	10161.7
MED28	863.283	958	431	987	1006	1120
PYGL	6666.11	7664.3	3229	6624.98	6189.59	11218.8
ARHGEF12	1290	1401	501	1108	1275	1892
SREK1	1749.86	2562	783	1804	2077.45	3476
CPSF6	4324	4715	1700	3993	3894	6492
DHX30	4285	5491	2090	4830	5721	7187
CTTN	3399	4002	1453	3221	4140	5078
CDV3	1754	2174	904	1939	2116	2981
MAVS	972	1169	378	755	1102	1409
ASNS	9627	6687	1766	3952	4103	0
GGA2	2293	2739	999	2262	2562	3654
STRAP	5025	6508	2775	5994	6300	9302
EIF3F	1869	1995	964	1920	2498	2716
TMEM106C	1672	2053	698	1358	1526	2294
UBP1	871	974	300.002	727	828.001	1301
CALU	3548	4199	1655	3598	3957	0
SPAG9	2949	3100	1330	3051	2981	4538
2015-09-08	1596.38	1960	682	1462	1963	2446
NDUFV1	3748	3959	1251	2615	3628	5106
PDDC1	731	823	270	539	625	952
PRMT1	5701	7775	2751	5710	7589	9181
SH3PXD2A	514	454	185	447	537	649
DCAF7	2740	2783	992	2138	2206	3705
HIPK2	678	703.002	258	482	562.001	0
ANKRD11	1543	1560.73	578.935	1252	1323	2161
HSPA4	8315	11179	5476	13460	14529	16989
POLR2E	2939.01	3410.01	1243	2846	3158	3718.02
C6orf62	1504	1722	633	894	1393	2172
BAZ1B	4192	5131	2101	4970	5060	0
GPX1	1824	1747	692	931	1463	2172
CCAR1	3648	4506	1886	4484	4677	6332
MTR	4925	6398	2154	4960	6018	9847
AGAP3	1353	1602	460	939	1222	0
SLC25A23	150.001	143	88	114	141	200
CTD-2192J16.22	454.27	364.939	206.847	284.356	327.057	341.092
CD164	4568	4806	1771	3743	4235	6274
RBM33	1255	1323.01	594	1182	1267	0
C5orf45	664.681	702.215	397.899	787.64	790.07	834.242
PSMD2	3615.88	4770.03	2046.01	4660	5745	6405.05
ETF1	3528	4096	1852	4283	4864	6149
MYCBP2	2413.97	3278.01	1068	2590.59	2941.09	4742.08
USP1	5433	5793	2358	5047	5335	9045
2015-09-11	3513	4146	1564	3721	4433	5726
SRM	2919	3217	1540	3151	3734	3986
SUMO3	1632	1833	666	1159	1609	2299
TLN1	5448.97	5931.01	2261	5033	6030.98	0
AAMP	3501	4297	1638	3242	4140	5560
HSBP1	3193	3795	1600	3305	3361	4569
CHD3	1182	1144	464	976	940.997	1642
NHP2	4829	5319	2220.99	4318.97	4824.99	6317
SDHC	2618	3024	1187	2146	2546	3734
DDX11	448	522	158	389	480	707
COPA	6603	7561	2979	7133	7893	11073
FAM189B	900	914	324	515	713	1042
MIEF1	1206	1424	574	1089	1272	1890
SSB	7144.46	9178.68	4012.89	9566.7	10660.4	14209
PYCR2	3748.94	4259.44	1348	2666.31	3773.47	5404.02
SLC35E2B	251	273	76.0002	131.001	174	309.001
CGGBP1	2158.74	2340.51	806	1627	1911.98	3109.96
POLE3	1742	2338.99	900	1807	2340.94	0
NUP188	5301.76	6664.82	2930.17	6652.06	6977.33	0
MIF	6175.65	5053.92	2054.79	3102.19	3055.15	6974.12
YY1	2799	3188	1277	2718	3078	4018
HYOU1	4263	5782	2249	5218	6311	7442
RNF10	1267	1515.99	499	1009	1210	1915.99
MAP4K4	1883	2220	843	1728	2193	2886
VHL	1343	1486	455	946	1140	1750
LRRC75A	29	32	14	26	43	38
SRPK1	3951	4768	1764	3808	4367	6899
SSR1	4892.61	5410.97	2072.78	4367.64	5194.66	7971.83
ATP5F1	6734.85	7236.61	3533.22	7713.21	7842.97	9647.54
ARL10	296.155	286.04	97.0475	204.114	243.118	364.014
ATPIF1	8100	10917	3911	8122	10089	12959
NCOR1	2501.99	2511.97	811	1909.84	1754	3465.98
OXA1L	3005	3334	1375	2986	3081	4208
PRELID1	2079.97	2945.99	892	1843	2240.96	3245
RRM1	8642.89	10863	4409.65	11327.6	12424.4	15739.3
NEK9	2224.01	2610	826	2026	2112	3458
NOTCH2	2814	3088	1246	2720	2684	4387
TRRAP	3789	4257	1704	3616	3998	0
DUS1L	918	1043	388	853	1042	1102
ATXN7L3B	755.762	693.497	262.162	380.204	560.394	803.107
AKT1	676	844	315	541	731	947
WAC	1970	2231	783	1602	1841	3051
DDX42	2266.01	2391.03	1177.99	2627	2721	3426.99
ANXA5	6779	8330	3397	7415	8274	10930
ADSL	3963.87	4506.33	1906.63	4378.54	4608.17	6131.36
FGD5-AS1	366	422	166	210	412.002	636.001
PCBP1	8026	9955.97	3606.99	7511.97	8715.96	12521
PRPF4B	2728	2883	1211	3148	3498	4439
ATP5E	4545	5581	1954	3806.94	4988	6653
ANKRD17	4116	4741	1944	4660	4793	6773
TRIP12	3560	4219	1724	4122	4594	6028
POLD2	2240	2176	668	1283	1547	0
PCNP	1767	2161	846	1555	1867	2874
TCERG1	3941	4366	1780.38	4206	4173	6614
MTA2	4919	5903	2187	5024	5789	7959
CERS2	2599.97	2984.03	1159.6	2526.07	2751.19	3586.75
CTC-575D19.1	993	897	559	1401	1151	1368
PFN2	1988	2543	957.994	1778	2196	3450.99
ARL6IP1	1936.23	2157.59	892.109	1874.59	2521.08	2916.56
PARK7	6523	8270	3001	6704	7547	10108
PUM1	4203	4415	1762	3597	4076	6192
PFKL	3228	3339	988	2065	2757	4105
MCM5	6178	7552	2420	5559	7039	9542
DENND5A	717	720	207	443	501	1000
GTF3C1	4550	5687	2291	6048	7195	7958
DIS3	5830.06	7189.1	3158.01	7660	8381.28	11518.1
NID1	4832	5393	1827	3749	4614	7710
ZC3H7B	850	974	355	903	967	1144
ATP8B2	460	521	155	393	438	601
H2AFV	1831	2182	742	1261	1638	0
KIF5B	4460	5536	2114	5018	5816	7924
SP1	3121	3409	1085	2364	2531	4290
H1F0	3613	4304	1299	2211	4274	4284
PLCG1	2128.86	2410	766	1876.77	2286.78	3266
QKI	2621	3095	1100	2262	2710	4178
GOLM1	2269	2812	950	1943	2404	0
AGO2	872	1023	364	868	1003	0
NCAPD3	4520.93	5401.04	2107	4784	5327.02	7246.89
RTN3	3545	4263	1621	3443	4162	5724
FKBP1A	1096	957.241	462.651	786.554	1177.67	1215.86
USP24	2757	3313	1363	3110	3120	4766
MYSM1	811	770	319	737	639	1117
CAPZA1	5008.99	6067	2487	5260	6063.99	8295
PRPF40A	6148	7637	2949	7141	8155	11538
MFSD11	8546.76	8745.77	4123.92	8470.98	9243.17	10035.8
CYC1	5239	5464	1936	3966	5131	0
VAT1	3273	3147	1177	2442	2640	4002
NUDT3	286.569	303.48	76.2418	196.991	246.855	418.9
ADIPOR1	1080	1202	403	758	1144	1523
INPPL1	1136	1226	406	710	1010	1490
NOP58	4005.65	4865	2603	6039	6056	7735
ERGIC1	1019	1098	399	628	914	1346
PPP4C	4254	4617	1698	3188	4101	5615
LAMC1	4261	5056	1759	4338	4963	7334
SCAP	1541	1460	422	852	955	1760
SRRT	3327	4005	2131	5060	5236	0
PTMS	1712	1825	817	1447	1968	2349
CAND1	7465	9582	4215	10025	10492	14887
KB-1208A12.3	1492.35	1737.95	817.353	1867.92	2005.14	0
METAP2	4377	5518	2463	5753	6018	8035
NCAPG2	4191	5670	2022	4764	5593	0
RAF1	1351.01	1645.02	539	1062	1310	2114
PSMB1	9291	10736	4000	8780	10191	15306
WASF2	1812	1780	652	1446	1616	2332
XPO5	4462	5275.76	2252	5308	5372.01	7741
CLPTM1L	1185	1301	568	1102	1324	1691
NT5C3B	1304	1275	591	1252	1253	1407
MTRNR2L1	36088.2	41976.1	10514.1	30047.4	35297.7	39485.8
C7orf55-LUC7L2	666.111	757.801	380.795	985.78	2219.32	0
POGZ	2248	2692	881	1983	2435	3512
CBX1	2605	3146	1134	2318	2768	3996
MCFD2	1122.99	1270	507	1031	1255.01	1628.99
PPRC1	1854	2087	892	2177	2196	2884
STT3B	3952	4769	1730	4026	4206	7175
C11orf58	3239	3518	1582	2803	3368	4768
GOT2	5264.42	6694.72	2172.83	4593.86	5755.77	8983
ARL17A	34	36	13	24	33.2034	76.3049
CDCA7	3032	3193.99	1178	2623	2620.99	4849
ANKRD52	1336	1693	635	1381	1824	2041
CABIN1	2100	2443	695	1624	1850	3316
ACTN4	5423	6105	2298	5314	6451	7880
SRP72	2915	3412	1431	3326	3678	4744
CDK5RAP3	891	687	234	550.994	587	1009
NIPSNAP1	2508.01	2905.01	716.001	1335	1743	3677.01
PRMT5	4626.98	5386.92	2476.95	5784.9	5687.8	7146.97
YME1L1	4195	4849	1982.17	4323.11	4817.09	7202
ARPP19	963	1051	345	576	814	1208
MTDH	3417	3804	1343	3206	3501	0
ASXL1	1517	1663	674	1418	1524	2203
PKN1	1331	1405	497	1027	1377	1714
ETFA	6477	8434	2735	5884	7233	10792
COX8A	5692.09	5985	1999	4116	4657.08	5719.13
ABCF2	3187	3888	1777	4237	4648	0
NUS1	845	883	390	807	852	1121
PHF10	1555.72	2295.79	774.854	1569	2386.07	3058.84
SUN1	1785.94	1800.67	633.805	1444.26	1667.09	2363.31
SLIT2	5044	4892	2479	5765	4401	6996
TUB	219	242	82	196	217	321
MCL1	2541.01	3179	1315	3056	3577.01	4136
EIF4G3	3251	3828	1254	2922	3428	5176
NPLOC4	1687	1789	855	1806	2080	2400
MBTPS1	1002	976	364	709	875	1371
HADHA	4402	5723	1894	4748	5730	7707.95
IREB2	3149	3743	1565	3369	3920	5163
INTS1	2444	2860	891	1835	2501	3531
BRK1	1817	2213	744	1532	1825	2396
EFTUD2	5536	6541.06	2875	7222	7217	9055
SEC11A	2074	2185	1008	2412	2378	3197
DIDO1	1687	1763	727	1545	1774	2357
PYCR1	3250	3040	849	1509	1799	4216
ZNF768	2256.79	2097.02	766.066	1428.16	1508.21	2570.96
NUP133	7463	9273	3383	8519	9512	14517
NDUFB10	5605	6654	2376	5063	6182	7688
TMED9	3996	4683	1908	4257	4773	5962
PSMA7	5511	6136	2656	5561	6693	7902
MFN2	2101	2628	1035	2190	2873	3461
LSM4	2443	2978	998	1660	2183	3494
2015-09-15	2879	3599	1382	2952	3432	4665
KLHDC3	1383	1444	408	850	1057	1796
MTOR	2326	2779.91	1095	2354	3048.94	4225
PHB	3603.99	4065.15	1780	3864.61	4020.35	5094.12
DNM2	3228.03	3733.06	1459.01	3251.09	3709.04	4642.99
TARS	7261	8704	3844	9430	9977	13315
PFDN5	3503	4136	2017	4623	5064	5250.01
ESYT2	2010	2492	735	1533	2048	0
MZT1	2360	2659	1069	2232	2578	3343
FAM208B	2800	3330.39	1453	3429	3436	5117
ATP5C1	6233	7432	2558	5982	6915	9804
RUVBL2	4793	5376	2143	5044	5880	7078
MYBBP1A	3749	4468	2375	5313	5720	6115.03
FANCA	2094.01	2336.98	649.606	1512	1784.73	2917.03
EXOC7	1905	1879	824.998	1763.99	2158.91	2537
APEX1	4438	5511	2247	4897.01	5378	7444
SLC25A36	618	787	270	524	651	882
HM13	5351.65	5039.39	2155.78	4240.24	5048.46	6770.72
RABGGTB	2319.61	2589.63	1312.53	3169.41	2868.67	4014.67
PGD	3999	5221	2128	4959	5296	7228
DENR	2263	2529	1093	2331	2456	3698
ACTR1A	3102.94	3921.96	1655	3531.98	3990.76	5022.94
G3BP2	5327	6199	2649	6508	6788	9394
MIB1	1945	2290	640	1573	1829	3252
BTBD2	1095.14	1090.93	303	635.676	777.808	1349.69
CTBP1	2029	2192.2	690	1366	1830.8	2740
TGOLN2	1398	1523	549	1133	1512	2033
UBTF	3547	3937	1674	4031	4463	5507.99
SOD2	2846.2	3689.88	1379.87	2755.82	3236.15	4353.99
AP1B1	4099	4695	1646	3813	5246	6123
SLC38A2	5812	6700	2341	5012	5218	9825
NUP153	5007.11	5900.03	2378.06	5356.01	5851.2	8903.81
NCKAP1	4209	4564	1663	3819	4112	6702
DDX23	2137	2647	983	2165	2707	3312
RPS2P5	217	166	51	51	151	293
ALKBH5	1134.99	1361.99	475	934	1119.94	1530
FAM208A	2990.01	3669	1005	2249	2615	5337
TSR1	3343.75	4012.82	1880.9	4727.93	4702.82	5690.96
RCN2	2901	3246	1349	3053	3197	4763
PTDSS1	2286	2651	979	2148	2281	0
RPA1	5110.46	5962	2663	5896	6149	8241
SMARCD1	2224	2307	845	1889	2218	3177
TMEM123	2742.55	3071	1045	2192	2627	4098.99
NFATC2IP	783	889	318	802	759	1041
PSMD8	4675	5096	2145	4281	4951	6337
MAPRE1	3882	4851	1865	4334	4945	6597
KIAA1147	622	746	228	491	581	0
PDCD6IP	5321	6102	2205	5138	5494	8557
PSMD4	3718	4228	1798	3866	4172	5529
SLC4A2	1751.56	1912.78	642.21	1213	1659.87	0
STRN4	1345	1442	441	889.852	1223.14	1764
RPS4XP1	698	649	546	1721	1240	789
RP11-138I1.4	4749.57	5300.58	3172.28	8492.22	6892.97	5579.45
DYNC1LI2	1250	1615	571	1306	1559	2228
CHD1L	2308.89	2275.95	682.947	1614	2111.96	3311.99
DCTN5	913.027	1219.1	534	1016.65	1352.34	1572.28
DYNLL1	4513	5334	2448	5045	6086	7106
BTAF1	1582	1838	861	2139	2088	2985
CDC42	3011	3615	1352	2976	3266	4608.99
RAB7A	3762	5032	1969	3787	5125	6543
MDN1	2614	3617	1750	4620	4791	6658
NAP1L4	3734	4458	1700	3965	4894	6617
BPTF	2378.9	2617.58	1115.9	2537.75	2642.57	4177.8
ARPC2	3948	5032	1773	3722	5125	6027
API5	3799.47	4779.64	1738.36	3726.17	4589.64	6518.42
NMT1	2735.99	2974.99	1176.99	2686	2589.99	3861.98
SZRD1	992	913	418	920	972	1065
DCTN2	3043	3679.98	1311	2743.98	3296	4622
MLXIP	611	688	226	457	540	737
C14orf166	4109.07	5102.1	1930	4698.33	5083.36	6871
MAPK1	3341	3547	1372	3049	3210	4524
NR2C2	564	637	164	403	404.995	729.433
FLII	2708	2874	1100	2896	3369	3679
PSIP1	3528	4382	1327	3167	3508.12	0
TMEM259	1258.4	1307.97	437	946.673	1211.22	1348.31
PI4KA	2380.05	2690	951.271	2088	2702	3467.09
LSM14A	2490	3022	993	2104	2577	3753
GIGYF1	523	500	162	280	367	0
CDT1	3314	3223	1147	2161	2684	3933
SLC35B4	1116	1440	399	828	1052	0
PCNT	1810	2251	826	1837	2341	3259
CIAO1	1606	1795	742	1512	1650	2144
DSP	4663	5313	2445	6107	6606	8600
GDI2	6526	8140	3407	8035	8795	11757
NME2	6002.73	6280.91	3160.07	8381.58	7987.22	8565.73
TBC1D4	3282	4528	1322	3039	3869	6046
CPSF1	2352	2158	851	1848	2085	0
DESI2	875	998	344	795	806	1283
ERH	8101.94	9289.91	3354.99	6244	7182.14	11759
JTB	1693.98	2232.96	795.999	1610	2218	2794.96
DDX46	3748.99	4904.31	2050.73	5098.44	5049.46	7435.73
NGRN	863.851	1003	418.324	702.515	910.685	1218.79
CYB5R3	3690	3831	1186	2768	3291	4415
AHCYL1	2907	3067	1104	2456	2537	4165
KARS	4610	5287	2237.01	5553	6029.02	7102.01
BRD8	1562.47	1865	751	1494.01	1891.98	2398
TPX2	5731	6043	2499	6002	6605	8815
KDM1A	5238	6198	2291	5258	5345	8686
SETD7	900.999	1032	369	769	845	1356
PRKAR2A	1676.94	2241.16	890	1975	2331.76	3383
PPP6R1	1495	1662	676	1239	1804	1880
MOB1A	2504	2756	1120	2198	2384	3772
ALDH18A1	5862	7035	2800	6806	7103	9770
POLR2B	5443	6864.66	3149	7099.87	7183.65	10696.9
UBE2V1	1107.3	1436.87	614.837	1148.43	1601.42	1841.53
AGPAT1	1070.91	1105.86	334.999	613.945	962.895	1281
CASC3	1747	1388	714	1362	1355	1881
ZFP91	154.851	154.817	74.064	143.356	204.038	208.546
KPNA6	2822.27	3283.91	1383.74	3151.76	3508.47	4263.81
SNRPE	5311	7765	2498	5171	6848	10204
TPM4	683.829	800.984	328.56	671.565	845.394	1191.01
AUP1	1862.56	1776.59	775.713	1689.56	1717.6	2213.93
NUMA1	2675.63	2990.09	1168.61	2348.47	3008.09	4043.22
CCDC14	783	818	375	804	1033	1416
DCAF16	2041	2190	609	1023	1422	3143
IGF2R	3555	3855	1691	4136	3946	5581
SAMD4B	1227	1187	548	927	1333	1431
GUK1	611	825	308	655	1031	788
TRAM1	3259	3547	1505	3281	3082	0
UBQLN1	5669.92	6529	2436.96	5261.43	5565.99	0
KMT2C	1275	1552	517	1255	1411	0
SMG7	1530	1723	611.001	1213	1582	2385
NME1	6183.33	8859.47	3651.3	7643.35	8929.43	10262
RPS4XP6	449	602	191	605	472	735
ZNF146	2665	3015	1356	2395	2809	4635
RRM2	6681	8205	3958	9249	11061	11191
PRKAR1A	4085.68	4646.99	1750	3905	4234.07	6496.29
PDXK	1502	1595	575	1220	1362	2029
VDAC2	3277	4106	1759	3711	4629	5958
GLUD1	3296.27	3722.23	1241.12	3160.2	3204.4	5452.59
SMC3	6211	7459	2824	7168	7738	11505
EIF5B	4436	5311	2519.58	6846.01	7245.67	8292
GTPBP1	1712	2034	768.001	1592.31	1889.23	2655
RNASEH2C	1356.89	1207.08	483.001	840.262	1090.29	1441.12
NUTF2	5297	6558.01	2241	4394	5660	7696
MPI	2789	3051.01	904.002	1857	2302	3796
SNHG5	808.642	803.892	606.877	1373.95	1461.9	1263.26
TACC3	3522	4119	1776	3616	4534	5192
MLLT6	226	211.323	76	107	113	262.581
UBR5	2614	2889	1248	2975	2945	0
MAP2K2	1536	1513	588	1351	1702	1789
TMED4	2016	2170	704	1428	1801	0
FSTL1	2400	2876	922	2126	2173	3897
CLIC4	2589	2763	900	1776	2118	3660
TCF3	1018	975	337	589	874	1131
DNAJC7	3844.98	4079.95	1946.99	4657.97	4281.81	5965.94
EIF3K	4935	5842	2803	5942	7086	7411
TTL	394	427	163	269	348	598
ARPC1A	1596	2004	807.438	1846	2304	0
IVNS1ABP	1485	1492	494	1132	1135	1947
PSMB2	6867	8464	3457	6739	8798	10986
PES1	3639	4511	2027	4321	5453	6143.01
PPP2R5C	1972	2148	853	1741	1907	3119
PPP1CA	4544	4986	1952	4065.01	4730	6042
LZTR1	1021	1257	315	633	851	1315
CLNS1A	3790	4700	1694	3949	4381	6257
ZKSCAN8	851	1031	390	688	775	1418
FANCD2	2610.61	3096.63	1062.74	2397	3080.55	4385
CKAP2	5656	7009	2796	6578	7299	9703
LMAN2	4421	4984	1844	3670	4511	6067
PPP1CB	2997	3754.64	1275.5	2851.56	3320.53	5121.04
SUB1	4910	6385	2588	5240	6097	8456
KAT2A	1260.36	1408.49	605.89	1351.19	1452.42	1641.16
SLC39A1	2004.01	2082.02	815	1819	1955	2433.03
ROBO1	2414	2712	1122	2321	3155	3838
TAOK2	1214	1251	613	1086	1289	1800
FNBP4	1257	1432	506	1063	1172	2071
TRIM27	2137	2535	849	1810	2076	3207
CNOT6	1024	1158	458	861	993	1463
LMNB1	8275	10728	4099	9473	10264	15014
ACVR2B	658	684	211	416	490	788
SMARCE1	1229.32	1419.98	478.358	1050.01	963.949	1700.97
ANKLE2	1508	1557	612	1466	1610	2242
C17orf85	1576	1681	656	1483	1786	2351
FAM219B	256	259.994	89.9975	192.001	189	312
SNRPD1	4322	5501	2197	4859	5283	7068
COX5A	5929	6942	2667	6044	6542	8865
KLC1	2142.75	2648.11	1013.05	2343.55	2556.64	3650.73
DDX6	3786	4034	2105	4591	4861	5962
RNF138	2977	3374	1298	3087	2704	4630
HIF1AN	857	1041	434	1113.01	1119	1389
DR1	2013	2372	919	1622	1925	2673
DYNLL2	1102	984	552	1020	1015	1244
PLK1	4359.74	4899.41	1840	4107.49	5024.96	5931.77
RBM12	2788.04	3137.63	1778.65	3947.76	4073.88	5047.34
CAPNS1	3974	4023	1581	3565	3981	5705
ATN1	946	872	320	567	796	1073
PDCD11	3112	3768	1599	4011	4335	5742
ATIC	5815	6866	3017	7078	7907	10002
PI4KB	1721.01	1916	837	1609	2096	2572
SUPT5H	2247	2485	1160	2550	2985	3326
COLGALT1	1460	1516	635	1367	1602	1960
TAF1D	919.493	1054.95	486.761	1149.06	1235.38	1742.77
GPS2	2132.93	2169.01	1018.94	2008.35	2358.16	2756.37
MRPS27	2348	2941.01	1246	2883	3181.99	4114
SLC35A4	837.998	988.005	445	790.001	1016.99	1209.01
CLUH	2567	3026	1210	2907	3481	3906
MRPS16	2630	2859	1067	2271	2720	3465
UCHL1	4762	7440	2377	5118	7888	8892
PTTG1IP	1690	1704	724	1568	1796	2308
NDC1	2805	3009	1056	2289	2397	4203
TMEM184B	919	837	306	639	665	983
JMJD8	1209.72	1630.03	478.734	878.377	1342.49	1758.1
HAX1	2390	2463	918	1867	2287	3044
CLN6	1535.26	1456.35	500	1088.2	1264.91	1853
JUN	4765	5994	1737	3316	3055	7943
PUF60	4666	5252	2044	4361	5220	0
TFAM	4526	4927	2074	4269	4701	6633
MCM6	7784	9931	3670	8906	10858	15006
PDIA3	4617	4957	2410.99	5439	5682	7716
MDM2	2381	2266	895	2087	2772.11	3473
SPCS3	2549	3157.99	1342	2742	3342.99	4355
SEPHS2	1412	1342	620	937	1401	1668
HEY1	3806	3420	1667	3355	3029	0
POLR3H	1410.11	1752.08	699.619	1469.25	1796.64	1961.02
YLPM1	3169	3028	1381	3183	3445	4741
EPB41L2	2811	3345	1418	3273	3295	4512
GBF1	2777	3377	1521	3445	4265	4642
CCNB1	8143	9326	3776	8317	9210	12923
SNRPA	5793	6806	1940	4088.98	4885.97	8477.99
PLXNA1	874	849	321	665	812	1115
SLC30A9	1724	1955	707	1419	1688	2646
AHSA1	3884.98	5208	2344	5155.03	6158	6814
FDPS	2517.64	3571.79	1130.74	2234.4	2905.2	4536.28
MCMBP	4624	5686	2166	4649	5149	8106
MXRA7	296	284	151	287	316.999	451
NDUFB8	5807.03	6470.99	2729.26	5456.73	5599.56	7778.59
PITPNB	3611	4500.77	1669	3804	4192	6518
ABCF1	3201	3917	1602	4020	4501	5170
REPIN1	905.989	1130	357.84	601.702	871.005	0
PSMD3	3768	3873	1946	4189	4609	4857
OIP5-AS1	190	227	58	151	204	261
RBM17	1601	1989	793	1774	1968	2598
LIG1	2278	2252.38	616	1505.8	1749.89	3431
UCK2	2664.29	3348.89	1165.44	2467.2	2739.9	4088.17
MXD4	824	865	289.852	611	756	1003
TTF2	2442	3179	1001	2385	2817	4399
ASPM	3505	4021	1614	4150	4280	7598
TOMM22	2072	2057	1027	2104	2231	2538
ELP2	3837	4878	1844	4214	4434	6778
GATAD2A	1665	1975	793	1555	1894	2278
ELAVL1	4481	5891	2148.01	4808	5910	7515.02
PPP5C	3336	3873	1258	2652	3132	4893
PTOV1	3107.04	3482.31	1143.23	2121.11	3006.42	4094.66
SRP68	3374	3588	1533	3637.01	3701.01	4884
SSU72	1453	1738	632	1152	1610	1970
DLG5	697	709	240	492	670	859
SYMPK	2161	2367	809	1746	2096	2939
MEGF8	866	962	328	669	856	1336
AZIN1	2576	2871.07	994	1923	2013	0
USP34	1407.98	1679.98	642.975	1396	1590.99	2459
SMARCC2	2135	2075.94	634.002	1468	1682	2804
PTPRS	2428	2497	698	1373	2122	3086
PSMB5	4531	5526	2295	4957	5583	7268
YWHAH	3717	4707	1898	3974	5016	5968
HMG20B	1150.92	1050	346	616	779.994	1320.98
AKAP1	2036	2131	868	1719	1824	2660
RPA2	4535	5071	2149	4396	5170	7025
RBM15B	652	735	298	552	681	872
MDH1	7857.01	9000	3576	7674	8694	12273
SMARCA5	6433.93	8093.73	3300.2	8277	8628.5	12781.7
ZNF621	226	186	76	127	146	255
DNAJC10	2206.19	2546.99	1061.22	2393.37	2616.32	3939.41
TBCA	5739	7023	2420	5306	6797	9893
UHMK1	267	324	189	369	336	446
SRP14	3654	4347	1551	3307	3790	5514
AGBL5	608.008	652.004	247.998	460	533.422	882.013
LONP1	2706.98	2624	835	1916	2029.91	3679.01
ANKS6	400	424	118	235	279	0
DGCR2	1400	1326	542	1199	1355	1637
COX6A1	3949.74	4262.02	1507.91	3227.62	3554.05	4556.91
NUP62	2655	2868.57	1040.79	2025	2603.16	3563.35
TOMM7	2318	2465	907	1926	1966	2758
IMPAD1	1218	1350	560	1263	1383	0
SETD1A	1577	1703	594	1101	1528	2015
VCL	3649	3965	1720	3865	3773	6095
SHISA5	1253	1135	330	655	824	1293
NRD1	3439.3	4298.98	1708.83	4147.25	4511.77	6468
CACYBP	4261	4889	2231	5364	5564.99	6337
DROSHA	1861.17	2041	720.699	1474	1795	2869.22
RABEP1	1263	1370.38	584.391	1247.41	1282.4	1936
RFX5	834	924	254	488	680	1130
SF3A3	3405	4284	1723	4177	4645	5989
FEM1B	1754	1898	685	1393	1791	2636
AGPAT3	567	648	182	415	503	783
NIN	1161	1494	436	1075	1335	2084
ARID1A	2442	2533	953	2132	2194	3344
TMEM194A	1261	1397	507	1240	1344	1942
CSNK2A1	1358	1961	687	1613	2124	2702
ARF5	3295	3526	1117	2257.02	2756	0
MACF1	1419	1320	502	1037	1339	2553
EDF1	2633	3063	1264	2631	3206	0
DEAF1	458	536	182	260	431	575
TSC2	2224.96	2231	940.959	1908.92	2638	3059.02
CSNK2B	4626.81	5320.6	1981.62	4389.02	5038.92	6609.35
CLSTN1	3349.01	3755	1330	3008	3453	4799
CD46	1757	2118	874	1804	1964	3056
NOP14	3355.99	4451.99	1835	4321	5422.98	6165
BTBD1	2133.36	2226	821	1801.45	2014.24	2866.71
DCP2	1383	1470	533	1233	1236	2190
TBC1D16	357	302	101	149	184	315
SLC3A2	4848	4707	2612	5626	4445	6564
LSS	1269.68	1686.8	481	958.584	1227.88	2183
CCDC85C	1305.51	1410.68	528.746	1034.63	1144.72	1538.66
PSMB7	4473	5095	2606	5590	6222	0
INTS3	2517.43	2828.65	1068.23	2286.08	2651.28	3920.59
CNIH1	2337	2527	1078	2346	2564	3457
POLG	1399.4	1607.02	544.511	1080	1538.43	2043.46
SIKE1	1030	1157	394	909	1019	1441
PRDX5	3262	3509	1231	2115	2551	4304
RC3H2	584	678	233	440	575	0
GRHPR	3037	3071	887	1769	2341	0
PPM1F	763.7	769.456	314.679	720.547	829.655	1016.87
PITPNA	1509.51	1665.53	728.395	1586.56	1699.74	2193.78
KDM3B	2720	3283	1081	2470	2823	4549
CMTM4	289	328	91	182	222	362
ATPAF1	2106	2633	850	1757	2313	3291
TBC1D10B	1149	1255	479	815	1045	1470
TMEM9	2011	2275	703	1343	1724	2830
COPS3	4145	4785	2205	5014	5207	6478
QSER1	2224	2470	1032	2155	2373	3720
TUBGCP6	642	805	251	541	794	1074
MAD2L1	3019	3601	1559	3477	3633	5146
CORO1C	3008	3968	1471	3509	3707	5449
IPO4	2501.5	3347.84	1527.61	3402.07	4115.99	4370.59
HDAC3	1294	1647	603	1202	1681	2017
DLST	1813	2073	687	1651	1915	2646
CDCA5	1288	1464	605	1109	1470	1659
KCTD20	1023	1167	459	839	1035	1577
SCRN1	1224	1498	501	1164	1438	1932
CREBBP	2549	2728	1195	2445	2653	3616
CTDSP2	522	476	220	346	461	617
CTNNA1	4348.99	4687	2089	4880	5200	6880
EXOSC10	2714.58	3634.23	1291	3183.76	3563.52	4731
GRB2	2384	2710	1074	2032	2157	3462.99
JRK	378	419	126	181	246	0
PPT1	2872	3234	1387	2814	3047	4412
CD63	3955	4389	1731	3340.7	4056	5449
SAFB	3329	4736.99	2103	4759.99	5008.99	6354
MYC	5255	5736	1543	2990	3004	0
CDC42BPB	1214.7	1300	442	1070	1066.27	1729
NDUFA10	2540	3167	1160	2578	3308	4155
TTLL3	176.783	203.713	77.1729	123.016	158.345	245.001
MRPS34	2776	3554	1098	2280	3033	4201
THOP1	1830	2085	796	1584	2029	2596
DDX1	6475	7839	3578	9033	8972	11509
LTA4H	4550.05	5799.71	2491	6347.42	7083.84	8194.33
CDC27	3256	3382.96	1471	3327	3213	4710
NCOR2	1246	1243	379	664	1126	1568
ATP5J2	5416.58	6777.94	2271.87	4365.53	5377.99	0
OLA1	2381	2957	1118	2560	2756	4312
PEF1	2699	2775	1036	1888	2357	3500
MED24	2051	1936.99	868.997	1962	1968	2612
INSIG1	1424	2270	480	742	929	0
ARF4	3110	4136	1599	3565	4150	5824
NRAS	1120	1473	476	1136	1587	1878
NDUFS5	4297	4895	1923	3715	3899	6185
GLYR1	2127	2654.99	916.929	2021	2621.99	3329.99
INO80E	1852.13	2006.5	734.227	1545.21	1730.03	2206.21
CSNK1A1	2967.23	3697.8	1585.94	3451.04	4120.87	4932.73
AKT3	480.998	602.994	185	390.997	486.997	793.995
TTYH3	741	726	221	449	671	794
EP300	2716	2755	1208.88	2488	2564	3855
POLDIP2	1580	1599	635	1212	1615	1999
DBN1	3285	3318	1044	2421	3229	4551
SSBP1	7960.99	10915	4346	9354	10765	0
DDX54	2402	2642	956	2187.98	2582.98	3364
SLC20A1	2375	2739	1104	2426	2699	3706
EXOSC2	1896	2278	947	2072	2449	0
UBQLN4	701	811	251	588	725	952
LMAN1	3705	4079	1569	3510	3802	5713
FLNB	2943.96	2517	699.963	1672	2156.94	4683
TOPBP1	1926	2122	794	1865	1952	2870
PGAM5	2031.96	2475	825	1745	2072.91	2853
TOMM6	3378.08	4146.38	1534.1	2629.96	3443.76	5154.76
SLMO2	1864	2153	860	1920	2109	2880
N4BP2L2	1516	1660	586	1237	1500	2339
NUDC	3774	4762	1915	4615	4988.41	6501.6
TTLL12	2086	2651	1113	2555	3147	3217
AGO1	635	637	252	544	672	830
DHX33	1421	1661	577	1296	1469	2111
CASP2	1876	2092	875	1913	2181	0
PAXBP1	857	1073	520	1164	1350	1398
CTSD	4469.92	4690.59	1841.45	3969.86	4426.61	5919.95
PSMA1	3543.83	4214.16	1643.28	4025.82	4178.92	5306.87
WHSC1L1	1082	1034.98	358.001	830.001	884	0
CDC42BPA	1558	1850	638	1344	1680	2770
PTPN13	2138	2228	622	1241	1757	3194
SENP3	1674.96	1818.7	784.984	1507.71	1813.16	2265.18
PDAP1	1522	1747.5	683.532	1402	1676.24	0
CSNK1G2	764	818	236	504	555	882
LSM12	829	864	389	737	832	1123
TXNRD1	2623	2850	1294	2623	3079	4001
MCM8	1528	1963	638	1585	1842	2784
KCTD12	1773	2023	721	1371	1947	2349
GPS1	3492	3715	1363	3213	3552	4259
PIP5K1A	2199	2494	1013	2180	2401	3419
UPF1	3442	3743	1636	3529	3900	5273
VPS4A	396.674	474.29	156.723	331.3	360.918	593.527
FOXC1	3137	4098	1214	2614	3625	4418
TOMM40	2003	2660	1100	2468	2905	2999
CPSF3L	1285	1372	467	1049	1250	1690
SLC39A7	2220	2340.01	1071	2050.01	2325.43	3121.01
IKBKAP	2865	3760	1519	3774	3892	0
ECHS1	4572	5620	2173	4741	5969	6929
RIF1	4478	5178	2238	4912.99	4896.99	8763
ADD1	2645	2903	1217	2398	2629	4077
TFRC	4210	6171	2404	5342	4940	10703
ZNF503	5237.96	5960.83	2411.85	4507.55	5925	6890
NUP160	4087	4838	2074	5075	4848	7270
RFWD3	1936	2395	995	2039	2525	3177
E2F4	864	1032	386	743	885	1135
SUMO1	4333	5441	1916	2543	4442	5677
HBS1L	2782	3084	1261	2802	2917	4450
GRSF1	2998	3605	1449	3391	3421	4817
CAP1	3132	3417	1528	3792	3972	4505
GOLGA2P7	29	50	11	28	43	74
NDST1	428	441	177	304	436	579
CBX2	1162	1163	440	876	1027	1461
MED13	1251	1085	593	1317	1007	1641
GTF2F1	2155	2466	1071	2476	3066	3280
FAF2	2241	2858	1070	2506	2592	3770
DZIP1	679	699	207	394	491	912.999
PHACTR4	1341	1555	551	984.999	1415	1900
BANF1	2453	3692	1214	2304	3269.01	4706
EIF4A3	7436	8621	3591	8039	8121	11763
WBP11	2358	2390	1016	2140	2256	3133
DDX24	4137	5297	2226	5382	6497	7312
NUP43	3397	3978	1508	3194	3822	5534
RUVBL1	5204.25	6903.96	2574.61	5999.65	7111.11	8870.41
COPE	4541.57	5134.63	1589.25	3271.6	4167	6266
RPL39L	469	892	390	470	1382	1760
YKT6	1042	1367	542	1092	1323	0
ZFR	3509	3983	1921	4373	4775	5814
LETM1	2001	2387	1040	2188	2680	3038
DDI2	1122	1300	531	1123	1326	1669
ATP6V1F	3006	3163	1175	2587	3297	0
CUL1	3813	5277	1827	4105	4975	0
TTC37	2415	3044	1088	2638	2878	4647
WARS	4191.96	4277.01	1602	3427.72	4148.68	5858.69
DGCR8	560	721.922	349.407	792	940.021	979.133
NFE2L1	1944	2103	927	1887	2132	2677
MSI2	1112	1123	458	999	999	1473
RAB11A	4352.29	4828.14	1916.32	4252.42	4926.9	6950.88
FARSA	4481	4773	2019	4525	5317	5807
DNM1L	2438.59	3071.91	1208.99	2859	2932.92	4398
CCDC47	3689.01	4097.01	1894	4487	4322.9	6003.01
CHD8	2681	3130	1392	2932	3389	4731
NHP2L1	3754	4161	1603	3079	3630	5404
NLGN2	422	433	124	213	244	539
PSMC5	3489.07	3844	1957.99	4318.36	4960.63	5237.02
XRN2	4344	4999.98	2199.98	5134	5632.99	7830
AEN	950	966	380	678	1115	1220
STAU1	3035	3870	1381	3022	3975	4974
GOLGA4	1594	1937.94	791.942	1816	2056.96	2939
GSE1	1063	1199	352	837.999	1132	1478
LYPLA1	956	1321	436	822	1116	0
RMND5A	1673	1832	731.002	1482	1475	2284
DUSP3	917	867	291	676	655	1052
PURB	189.736	187.622	88.2817	176	203.379	0
TIAL1	2448	2958	1191	2677	3196	4044
PELP1	3158	3284	1467	3223	3372	4160
WLS	4913.99	5984.99	1960	4683	4964.99	8185
LPGAT1	713	687	259	618	541	929
C16orf72	1471	1713	630	1258	1571	2029
PDCD2	1381	1541	641	1181	1405	1821
CTB-36O1.4	463.423	613.93	227.553	174.369	384.369	514.096
SERINC1	4832	5728	2026	4405	5384	8475
PIGS	1390	1281	453	882	999	1486
EIF2D	1000	1105	386	993	1306	1408
SMAD5	1961	2111	865	1747	1707	2984.24
UBE2O	2307	2709	1183	2662	2909	3519
GOLGB1	2568	2835	1150	2548	2952	4489
XPO7	2518	3174	1025	2245	2698	0
ADCK3	2887	3400	964	1831	2407	4265
KIAA0368	3426	3949	1645	3833	3936	0
POLD1	2464	2752	761	1689	2291	3503
PUM2	1785	2057	633	1400	1547	2726
USP7	2788	3579	1610	3727	3695	5366
TOP1	5038.93	6508.65	2938.75	7426.93	8069.39	9253.9
SCRIB	1720	1816	653	1240	1687	0
SPIN1	1085	1315	536	974	1093	0
SMARCD2	1822	1740	674	1407	1577	2215
ULK3	546	597	137	274	485	702
NSMF	305	319	115	184	316	0
CCDC117	1328.05	1585.14	670.323	1388.03	1397.91	1902.4
PPP1R15B	1550	2075	708	1582	1897	2759
WDR1	2922	3093	1366	3192	3224	3986
DICER1	1623	2132	829	1908	1926.01	3065
EIF4EBP1	2878	2384	656	1126	1364	0
IFRD2	1016	1135	444	791	1004	1234
SLC25A6P2	2346	2414	1593	3897	3986	0
POLR2D	1087	1222	493	958	1033	1506
FADS1	1491.22	1496.4	463.536	868.556	1102.38	1738.54
SKP2	2129	2519	956	2068	2353	3126
UBFD1	1095	1390	594.001	1189	1431	1770.01
UNC45A	2358.63	2691.7	1072	2294.76	2765.58	3593.89
PAFAH1B1	2241	2672	1128	2387	2839	3805
ARPC5	2167	3103	1087	2396	3001	3913
NDUFS2	4073	4923	1563	3925	4538	6952
MSH6	5149.97	6390.93	2614	6596.65	7448.75	10443.9
SUMF2	2178	1864	567	1277	1418	0
SNRPC	3839	4357	1909	4062	4194	5155
POLDIP3	2043	2016	779	1667	1850	2580
CPNE1	2356.44	2874.41	839.096	1803.24	2228.12	3351.21
MMS19	2029	2190	681	1606	1772	2987
RAD23A	2439	2392	720	1454	1868	2841
GABPB1-AS1	164.236	183	75	83	116	227
DNAJA3	1719	2060	730	1577	1932	2711
HAUS6	1440	1663	641	1240	1415	0
ABI2	1079.17	1100.9	356.897	659.018	900.873	1461.02
SRPR	1105	1277.01	692	1536	1290	1850
RPS4XP22	1277	1546	1364	3497	2764	2681
TRA2A	4074	5080	1944	4689	5896	6704
WDR5	1187	1556	572	1426	1377	0
EPN1	1220	1232	426	886	1146	1482
ACP1	1787	1911.01	825.001	1682	1682	2705
CD2BP2	1452	1570	705	1440	1801	2147
GALNT1	1536	2209	711	1696	2148	2906
GGA1	1025	1057	387	718	889	1344
IMMT	4960	6101	1900	4584	5511	8357.99
PGK1P2	7401	9471	3668	8215	9741	12381
PRR14L	2024	2294	968	2032	2276	3214
KIF18B	1596	1621	589	1297	1427	1923
RTCB	4134	5256	2323	5239	5651	7008
FBXO7	2700	3050	1129	2400	2518	4160
IP6K2	1463	1845	718	1514	2019	2195
IQGAP3	1449	1516	327	765	995	2304
ANKHD1	3012.55	3162.31	1410.41	2927.03	3006.54	5472.72
CDK1	7601	9351	3168	6721	9224	13165
CTNND1	2277.43	2758.94	1028.16	2499.74	2961.26	3884.13
CCNA2	6092.48	7523.84	2935	6367	7819.38	10750.7
ELAC2	3398	3942	1818	4058	4448	5621
PIEZO1	729.665	790	215	358	567	878.709
WDR34	1285	1309	429.003	803	836.015	0
NCLN	1656	1895	759	1581	2058	2202
NDUFS1	4547	5100	1583.99	3816	4255.97	7559.39
MAML1	1148.23	1235.73	507	978	1126.25	1531.14
ATP5L	3332	4140.99	1962	4071	4729	4977.99
HSPH1	4836	6265	3950	10060	10675	9339
GPATCH4	1294.89	1909.18	951.648	2438.87	2399.26	2445.49
RBBP6	1966	2553	1102	2465	2930	4160
ESPL1	2190	2584	889	1943	2419	3268
GUCD1	405.984	445.939	152	224.291	409.22	524.997
MRPL12	3321.36	3641.16	1466.74	2954.94	3241.37	4324.24
SLC25A1	2135	2715	775	1514	2008	3226
CDC25A	2724	3350	1514	3310	3501	4769.99
PLAGL1	980.962	926.959	326	525	784.979	1179
TMED5	1385.9	1783.52	770.095	1751.88	1964.83	2390.63
MGAT4B	673.542	685	261	454.001	555.368	865.464
NUSAP1	5408	5704	1926	4040	4593	8128
FBXL3	2430.98	2891.2	1262.54	2497.91	2809.97	3979.65
ACTR3	3991	4665	1896	4225	4481	6815
BRD7	620	741	259	480.001	690.63	1037
GRINA	2759.01	2634.01	1020	1928	2184	0
FEN1	3078	3776	1581	3059.01	3845	4997.01
ZNF638	2784	3022.33	1332	3397	3589	4945.03
VDAC3	4754	6155	2427	5669	6688	0
ZKSCAN1	830	917	345	741	809	0
RAB1B	1475	1747.81	740.554	1506.07	1900.4	2015
CLINT1	2805	3437	1468	3600	3661	4794
RCN1	1076	1173.92	466.564	876	1146.72	1863.01
SLC39A6	3283	3536	1270	2560	2699	4812
POU4F1	413	463	142	265.001	433	484
LMBR1	1308	1330.01	441	1001	1022	0
NARS	3536	4000	1803	4307	4331	6067
GRN	4211	3479	1631	3336	3311	4543
VAPB	1478	1818	657	1447	1711	2523
UBE2L3	1629	2431	795	1934	2199	2746
XBP1	1618.98	1793.24	727.988	1494.99	1414.93	2468.97
ABLIM1	714	898	307	572	679	1130
LRRC58	1159	1421	598	1221	1326	1885
GTF3C4	1918.93	1977.98	804	1884.92	1813.87	0
ISYNA1	2896	3094.01	833	1706	2745	3847
DAZAP2	2535	2342	966	1777	1845	2644
DDX18	3058	3633	1664	3941	3965	5218
OAT	7380	9352	3457	8320	10012	12999
CMTM6	1283	1549	556	1224	1460	1975
BRD4	4049	3882	1389	3272	3458	4674
MAPK1IP1L	2985	3091	1100	1998	2688	3868
AFF4	2159	2283	911	1880	2251	3147
ARPC3	3253	3940	1562	3350	3782	5332.63
EIF2S2	2235	2418	1108	2373	2527	3461
CHAF1A	2030	2177	920	2063.58	2399.77	2659
BCCIP	3736.27	4337.25	1862	4578	4882.47	6154
NUDT5	3204.98	4172.92	1653.89	3425.94	3945.94	5270
TYK2	792	813	268	477	658	944
ADIPOR2	922	1060	429	773	937	1378
GNPAT	1809	2112	683	1577	1830	2995
PRKD3	1385.67	1915.02	544.999	1222	1380.92	2504
TLE4	2874	3529	1260	2376	3095	0
GTPBP3	1773	1851	835	1396	1699	2167
GNB2	4139	4583	1634	3132	4045	0
PSMF1	2905	3667	1417	2718	3699	4499.99
EDC4	2388	2742.98	1269.39	2763.41	2907.2	3655.57
ANKFY1	1766	2120	760	1746	1816	3037
CDK12	2197	2339	1099	2284	2668	3093
RHOT2	1371	1509	482	1069	1395	1774
CDC45	2798	3518	1162	2329	3027	4481
PFAS	2901	3578.01	1687	3949	3894	5129.01
NCOA4	2193	2695	1202	2751	3415	3507
POLR1A	2500	3010	1363	3258	3593	4267
USO1	3639	3850	1606	3685	3848	6248
MDM4	512	514	141	334	347	740
NUP155	6656	7579	3100	7753	7877	11291
SETD2	2137	2400	925	2265	2407	3591
TROAP	1290	1244	513.999	1058	1246	1447
ADGRL1	487	531.998	128.453	227.397	335.469	555.998
DENND4B	453	432	140	255	372	561
PBX2	457	484	181	248	382	652
COPB2	5312.52	6729.51	2867	6885.02	7758.6	9454.01
RBM23	2298	2887.02	908.009	2170	2522.01	3554
GRK6	872.891	926	337	718.001	837	1016.43
PPP2R5D	2224	2277	921	2223	2216	2750
RSRC2	2191	2963	914	2228	2717	3709
TCEB2	4878	5084	1595	3289	4319	5003.98
WBSCR22	2413	2949.73	1212	2581.87	2921.32	0
EID1	2003.97	2604	970	2193	2295	3361
FXR1	2338.99	2464	1133	2915	2545	3499
TMEM167A	346	518.01	191	326.002	523.005	677
AURKB	3958	4133	1727	3534	3632	5090
FKBP3	5206	6765	1982	4526	5802.99	9147
POLR1D	1690	1957	743	1650	1913	2353
RDX	2902	3811	1292	3374	3877	5393
ZC3H13	2824	3209	1217	3093	3361	4942
NFAT5	1082	1141	420	925	976	1591
PPP1R8	2147	2529	906	1890	2222	3187
ATM	1203	1362	483.352	1133.37	1186.53	2360.99
RSRP1	434.005	486.009	167.001	332.002	425.02	574.014
NELFCD	2036	2516	945	2011	2426	3328
FOXK2	1143.01	1008	370	786.005	916	1377
TNPO3	2344	2570	1132	2587	2638	0
CLK2	1136	1371	394	828	979	1566
RANBP2	2510	3084	1541	3800	4096	5357
TP53	4360.76	3906.71	1569	3221.01	3383.56	5805
WDR11	1999	2083	726	1585	2026	3155
TCEA1	850.999	1107	398	834	939	0
KIF1B	2286	2714	859	2008	2323	3783
ALYREF	6404	7117.96	3091.99	5991.98	6643.96	8920.98
DPYSL5	1565	1790.01	637	1257	1619	2294
SEC16A	2331	2307	1092	2236	2675	0
BMI1	875.894	1063.84	429.826	874.136	1283.8	1397.65
IGF1R	1641	1616	489	971	1154	2106
VPS13A	1551	1911	686	1663	1705	0
QRICH1	3476	3942	1614	3399	3943	5271
DDX56	2515	2917	1290	2820	3322	0
GALNT2	1796.98	2346.97	732	1562	2173	3104
POGK	816	1085	441	785	900	1370
UBE2Z	1266	1303	521	954	1133	1662
PTPRA	1008.34	1195.25	290.58	562.313	832.369	1618.51
CREB3L2	1947	2078	717	1214	1510	0
ID2	3196	2169	1358	2534	2442	2138
TXN2	1579	1811	637	1225	1641	2214
TMA7	1956.89	2438.76	819	1879.81	2544.84	2580
ELOVL5	3134	3459	1413	3207	3569	4730
PPP2R4	1700.99	1947	752	1603	1781	0
ASPH	2109	2478	778	1743	2115	0
CMTR1	1805	1982	697	1596	1769	2757
SPTBN1	2736.86	2708	897	1979.79	2505	4776.83
MAN2C1	583.98	506.992	143	296.994	392.888	680.231
CKS1B	2175	2431	803	1488	1576	3347
NOP2	2270	2759	1334	3286	3445	3766
SEC23A	4119	4843	1721	4018	4194	6709
SGTA	2282	2558	1044	2235	2648	2865
RBM6	1047	1242	547.275	1429.59	1569	1822.04
CDC42EP1	1615	1525	537	963	1215	1872
GORASP2	3332	3392	1264	2591	3079	4526
PRPF38A	1484	1756	722.001	1584	1893	2370
UBE2M	2687	3139	1270	2520	3222	3672
TRIM44	555	757	279	566	754	972
FBXW2	451	460	168	317	427	0
GPATCH8	1531	1539	575	1365	1464	2196
SEC13	3130	4288.99	1562	3335	3917	5320.99
ISG20L2	1224.07	1406	579.057	1072.01	1500.87	2022
TONSL	845	913	238	560	980.786	0
UBN2	864	1061	309	816	884	0
ARFGAP1	844	1069	392	876	1019	1401
ARGLU1	944.036	1103	384	927.033	1104.02	1501
ERP29	2091	2380	945	2067	2527	3039
TSN	2868	3397	1362	3194	3560	4511
KCTD15	607	623	151	322	407	782
FAM53C	707.997	774.973	345	642	786	962
AKIRIN1	1473	1409	636	1302	1429	1836
APOA1BP	2545	2484	943	1767	2149	2842
UBE2Q1	1533	1564	642.922	1301	1629	2003
SDHA	3124	3273	1071	2103	2849	4357
CHML	891	927	418	805	964	1431
MTCH2	2892	3534	1440	3399	3415	4569
COL6A1	2258	2071	666	1256	1735	2771
MRPL3	2801	3594	1565	3247	3417	5156
ZNF589	435.001	473.991	203.996	406.997	593.999	670
KIF22	3103.7	3465.49	1191	2475	2958.76	4558.82
CLTA	3318.01	3551	1597.01	3404	4023.99	0
JOSD1	484	598	215	348	474	749
ZMYM4	1905.57	2240	772	1958.18	2087.23	3015.53
DIAPH1	1726	1754	1098	2283	2125	2898
2015-09-09	1827	1621	670	1179	1431	2131
DBF4B	477	476	210	394	403	612
DESI1	724	798	351	549	766	1001
MCRS1	1388	1517	629	1140	1398	1925
PSMA5	5198	6339	2754	5710	6531	8710
CHERP	3334.3	3699.92	1550.64	3611.48	4295.56	4697.73
MDK	2284	2402	627	1152	2176	2920
CAPZB	3331	4288	1538	3680	4524	5479
FASTK	567	618	181	361	477	0
ZNF592	580	638	248	513	603	822
HDDC2	2255.01	2343.13	829.001	1950	2272	3366.01
DCAF12	1279	1484	512	809	1069	0
FAR1	2425	3069	1405	3290	3517	4614
MKRN1	998	969	388	986	919	0
TAOK1	965.24	931.915	397.542	992.095	977.025	1312.84
DUXAP8	139.712	178	91	165	177	299
ABCE1	3152.95	4188.42	1709	4139.99	4611.45	6469.72
HELLS	5426.51	6236.83	2852.65	6988.39	7799	10049.4
FAM136A	665.054	846	358	677.706	707	915
DNAJB6	1545	2211	757	1699	2276	0
KRI1	1534	1750	764.998	1706.01	1805.01	2282
GABARAP	2752.46	2690.91	954.817	1900.43	2296.72	3193.76
TOMM70A	4019.87	4419.97	1795	3896.98	4299	6576
RNF167	1619	1644.89	607.998	1187	1368.85	1970
UQCR10	5852	6792	2180	4900	5778	7735
CARM1	3042.01	3561.01	1082	2162	2724.01	4493
FAM84B	535.074	599.488	124.411	150.353	280.298	0
LRPAP1	3196	3517	1546	3341	4151	4512
MPZL1	1437	1683	484	1048	1293	2114
DVL1	486	589	169	280	405	674
NELFB	1471	1532	516	988	1177	0
UHRF1	2769	3794	1301	2972	3860	4581
UBXN4	2360	2702	988	2128	2465	3794
ZNF37BP	304	298	78	162	160	374
CTBP2	1091	1289.93	448.019	774.926	1011.92	1612.09
TPD52L2	1360	1416	587	1308	1541	1805
C5orf24	1023.01	1262.69	384.274	704.555	1076.54	1488.27
C17orf51	643	591	250.913	422	563	808.269
NUP98	4171.01	4665	2072	4895.02	5353.02	6497.98
PAFAH1B2	2705	3630	1253	2834	3267	4914
ZNF445	737	876	278	653	759	1178
HIRA	476.423	565.259	230.713	540.437	693.686	796.491
DMTF1	604	601.999	236	514.999	600	0
MAU2	1097	1354.01	466	981.001	1188	1610
ADRBK1	819	809	248	582	646	1049
MED13L	663	714.725	249	474.999	552.693	981
TNFRSF10B	862	1019	369	770	1336	0
AP1G1	2799	3383	1401	3163	3691	4725
TNRC6A	866	946	523	1034	915	1319
URI1	1326	1420	496	1024	1262	1856
SMPD4	1107.26	1389.25	608	1100.46	1331.89	1607.08
COPG1	4331	4665	1614	3437	4086	6499
KCTD3	2086	2983	830	1945	2443	3986
ARFIP2	1245	1532.99	580	1148	1472	1807
CEP250	882	1045	294	745	783	1402
PCMT1	4088.66	5076.81	2184.58	4479.63	4730.46	6635.77
PDS5A	2962	3577	1312	2831	3242	5035
HDGFRP2	2879	3436	1264	2583	3673	4317
YTHDF2	3353	3864	1704	3687	4122	5505
LETMD1	711	690	218	488	609	978
KIF11	5578	7056	2600	6491	7391	11110
TUBGCP2	2714.3	3213.33	1104	2373.38	3129.04	4107.4
CHTF8	2089.93	1995.99	719.966	1148.99	1727.95	2834.96
MEN1	2070	2362	786	1688	2146	3042
SAR1A	2317	2859	1391	2979	3193	3895
HELZ	2045	1930	781	1674.78	1800	2789.81
GSK3A	1378.94	1332.6	473.872	862.587	1150.17	1499.47
CDC20	3774	4482	2013	4573	5376	5696
MLST8	1301	1496	431.999	1029	1296	1760
BIRC6	2955	3295	1579	3608	4107	5719
ATXN10	4781.73	6138.79	2014.93	4414.93	5648.91	8862.5
CALD1	1782	2244	742	1837	1771	0
SDCCAG3	526	560	218	427.007	522.022	0
KANSL3	1136	1255	552	1083	1056	1556
PPP6R3	3146.46	3742.71	1357	3229.17	3339.47	5315
UBE2K	2160	2776	1087	2269	2428	3613
DAP3	2496	3054.02	1141	2637	3124	4373.23
SPECC1L	1629.09	2088.97	754.095	1726.23	2178.9	2797.62
GMPS	4102	5163	2076	5204	5339	7745
KIAA0195	721	665	203	387	440	832
PLAGL2	464	492	145	259	374	560
RAB5B	872	1178.8	318	660	940	1333
USP19	1927	2155	785	1716	2214	2801
ZNF121	903	1202	473	1106	1104	1584
RAC3	1753	1735	587	1202	1348	2001
WAPAL	2428	2721	1159	2792	2710	3969
ZNF655	673.205	704.802	266.688	548.393	626.953	0
CECR5	1786	2015	641	1398	1521	2526
MAF1	1105.99	971.963	367.95	792	792.968	0
PROSER1	1453	1289	553	982	1238	1762
SH3GLB2	780.969	796	262.998	488	543	0
SLK	3203	4088	1562	3589	4101	5923
WDR43	3929	4536	2173	5170	4908	6653
PSMC3	3017	3574	1740	3939	4448	5055
ADNP	2769.99	3018	1062	2337.01	2393	4503
ATP6V0E2	941.812	1292.83	347.999	612	1022.85	0
COX5B	6704	6855	2454	4374	5988	8672
METTL3	1491.99	1892.95	698.993	1630.99	1940.99	2549.99
HECTD1	2204	2858	1139	3038	2798	4506
POLR3E	1232	1428	520	1260	1402	1686
WDR45B	901.993	840	376	740.995	761	1087
TRIM33	2182	2488	860	1898	2211	3456
M6PR	1252	1469	630	1407	1723.01	1982
HK1	2684	3196	1300	3144	3685	4442
MRPL42	2607	2950	1247	2578	2898	4129
UBE2N	2250	2776	1084	2141	2705	3564
MRPL51	2793.49	3566.06	1529.99	3495.6	3925.74	4473.68
ATP13A1	1222	1343	542	1029	1455	1841
ATP13A3	1106	1201.64	535	1115	995.999	1657
RPL10P3	655	792	271	474	898	0
TMEM109	2194	2411	883	1954	2300	2930
ARL6IP4	1402.43	1535.93	587	1239.13	1651.69	1880.76
ITGB1	2739	3300	1167	2665	3253	4670
LPCAT1	1329	1510	687	1502	2075	1888
GNAI3	3076.96	3834	1537	3680	3763.94	5762
ZC3H15	2676	3473	1704	4083	4259	5137
FBXO22	1299	1380	469	1077	1166	1861
UNG	3330	3998	1437	2936	3327	4918
FAM20B	443	488	172	404	370	608
TRIM65	887	937	284	516	681	1065
H2AFX	4636.72	4099.24	1650.37	2141.85	3233.78	4890.82
VTI1B	657.179	775.054	273.183	554.548	658.682	1033.3
AKAP12	2169	2712	1172	2662	2795	4203
MKNK2	838	903	337	629	878	1082
SGSM2	333	299.001	93	184.001	161.006	365.006
ARL5B	921	1024	446	850	924	1505
ADCY3	777.257	805.646	308	507.35	561.521	981
TIMM17A	2699	3152	1339	2759	3130	4180
FUBP3	2578	2678	1029	2483	2779	0
LLGL1	1514	1569	447	767	998	2043
PRCC	2431	3173	1042	2276	2860	3742
SH3GL1	1235.31	1692.66	571	1301.57	1528.33	1884
TCF25	1673.45	1967.98	556.689	1425.55	1694.65	2366.5
SDC3	640	525	156	294	421	627
CSTB	3218	4084	1600	3251	3497	4463
MTMR4	1195	1176	518	1167	1057	1545
RPS26	4244	5391	2169	4386	5937	5290
TALDO1	5618	6404	2438	5325	6594	8452
COPS6	4223	5136	1827	3911	4609	0
GEMIN4	2908	3117	1427	3306	3658	4273
GPR107	1042	1184	470	867	1001	0
EXO1	2562	3211	1053	2493	2839	4647
NDUFAF3	3779	4370	1419	2917	3676	5037
PIK3R2	771	766.948	264	460	704.999	995.943
CSNK2A2	1703	2207	858	1934	2207	2863
PMAIP1	2156	2048	869	1521	1641	2428
CDC7	3195	3592	1439	3319	3093	5239
DCTN4	2297	2481	987	2202	2451	3336
NDUFS8	4025.23	4302.04	1437	2296.6	3344.03	5302
COASY	1353.99	1501.99	553.999	1032	1181	1659.99
IST1	1942.59	2170.95	796.399	1816.89	2076.64	2817.24
RAB10	2605	3317	1194	2599	3327	4310
DEGS1	4893	5949	2684	5898	6766	8673
PLD3	2908	2983	886.998	1815	2554	3776
NPEPPS	2865.29	3301.56	1281.45	3161.31	3078.64	4475.27
AES	951.999	1087	279	533	713	1099
EP400	1738	1906	688.999	1513	1746	2759
NDUFA13	4446.56	4580.76	1725.96	3021.38	3920.22	5763.56
UBE2I	3082.96	3414.42	1262.18	2748.96	3301.8	4224.87
APEH	2488	2653	725	1606.99	2117.97	3660.98
TFG	5059	5886	2103	4382	5235	8146
C6orf106	425.999	563.171	217	405	535.382	582
KDM2A	917	1053	496	981	1236	1504
GBA2	420.021	510.98	177.001	427.997	573.01	0
NADK	683	796	214	533	635	871
OBSL1	1547	1503	508	1070	1183.25	1975
SEPHS1	800	993	402	830	976	1197
ADAM15	908	1029.09	252.585	532	724.543	1191.44
PKN2	2573.99	2986	1098	2782	2763	4389
COX11	1314	1210	560.001	1096	1081	1683
ARHGAP35	1148	1192	457	1031	1165	1704
GRB10	1213	1346	356	652	880	0
BDP1	1083	1372	479	1071	1174	2004
TRAF7	711	739.9	214	440	602	843
HMGA2	1198	1141	361	570.999	769.999	1408
CDKN2A	4020	4882.45	1541	2766	4143	0
DNAJC5	903	1113	384	771	1113	1359
DBNL	1341	1397.47	497.253	1068.14	1400.4	0
PARP6	296.003	295.999	72	198	197	279
VPS35	3528	4168	1731	4296	4101	6215
NAA15	4592.01	6188.02	2984	7445	7694	9982
NSUN2	2870	3583	1755	3949	4441	5140
FBRS	1556	1554	589	1161	1396	1840
OTUB1	3269.95	3602	1348	2824	3499.94	4671.92
PSMD6	4721	5924	2644	6333	6677	8385.99
RNF220	702.518	845.617	279.998	530.548	569.2	1037.61
TAF7	1886	2117	950	2094	2453	3130
ZDHHC8	284	328	98	150	261	336
C20orf27	1378	1696	614	1214	1718	1938
DEPDC1	1465	1569	557.697	1358.24	1678.36	2089.58
GLG1	3504	3807	1345	3183	3570	5744
COMMD4	2228	2157	837	1766	2110	2602
TM9SF2	5400	6370	2697	6317	6678	9244
SOX12	949	1239	373	648	914	1403
VARS	3254	3782	1649	3482	4290	4984
CHD2	853.663	954.243	396.398	878.568	998.829	1348.66
ARRB2	1232	1312	447	854	1092	1516
GAA	1679	1444	429	802	1042	2049
UCHL5	3375	4647	1576.16	3850	4647.97	6235
WSB1	782	845	464	852	774	1228
DLD	4899.01	6086.02	2195	5249.02	5992	0
COPB1	5180.74	6168.67	2838.79	7188.83	7390.25	9241.1
DVL3	727.006	765.008	250.003	454	632	927.016
GTPBP4	4068	5107	2227	5260	6083	7496
USP10	2036	2331	882	2076	2258	3129
IQGAP1	4165	3884	1370	3104	3289	7001
LARP4B	2290	2728	930	1856	2370	3340
BRWD1	871.999	925	339	870	780	1307
DAG1	2959	3649	1181	2454	3427	4663
PPIG	2637	3109	1237	3071	3275	4943
KRR1	2376.94	2781	1040	2468	3006.95	3842
ATXN7L3	234.998	245	96.0026	246	209	368.01
PDXDC1	1106	1432.01	599	1152.99	1509	1949.99
SPCS1	4227	5018	1828	4021	4255.05	5858
NAT10	3063	3683	1655	4420	4267	5498
NFRKB	1746	1912	767	1660	1676	2587
PTAR1	469	543	206	501	456	0
SIN3A	3158.01	3442	1199	2593	2861	4819
WDR73	986.984	1049.71	386	821.223	908	1423.01
ATP1B3	4265	5061	2124	4853	5595	6904
POFUT1	1038	1179	393	955	1015	1423
ZCCHC14	596	857	240	518	702	1020
ZNF397	693.448	816	276	469.213	538.998	1172
MIA3	2797.85	3348.7	1302	2817.55	3236.76	5272
CNN3	4296	5366	1872	4125	4730	7118
DDX39A	2971	3592	1485	3272	4228	4706
HNRNPUL2-BSCL2	2848.06	3240.09	1146.38	2674.43	2618.54	4412.06
PITRM1	2451.08	2889.29	1119.81	2734.33	3350.28	4015.06
PEX26	458.857	435.625	178.988	363.971	436.655	530.971
B2M	3334	4073	1823	3495	4143	5298
TMED3	1294	1363	603	1212	1362	1585
VAMP2	786.655	825.459	231.76	570.502	742.998	1061.52
DARS2	4510	5242	1893	3760	4108	7445.01
C8orf33	1219	1445	691	1356	1793	0
COX6B1	5631	6075	2320	5060	6191	7104
GTF3A	664	695	263	464	738.993	901.004
FBXO9	766	852	341	682	750	1014
PDZD8	860	933	315.001	738	842.002	1249
DNAJC11	1541.01	1938	750.999	1819	2085	2412
OSTC	1780	1596	558	1321	1133	2094
POLR3A	2255	2773	1174	2689	2996	4204
SKI	564	774	326	519	761	856
BBX	1864	2116	772	1645	1858	2944
CDK2	2211.02	2479.62	1027.01	1976.65	2339.33	3038.07
MARCKS	4253	4938	1834	3022	4395	6199
PREB	1261	1457	506.999	1116	1202	1732
DIP2A	991	1016	301	695	715	1287
UNC119B	792	808	334	604	646	1028
SUPT6H	2349	2246	1155	2870	2699.01	3229
RAB5C	2524	2696.5	1090.32	2514.24	3105.55	3209.27
MGAT1	748	828	327	646	735.999	991.999
NHLRC2	2349	2506	864	2068	1904	3697
ATP6V0A1	2257	2569	1041	2201	2333	3565
CKS2	5686	6423	2056	4109	4678	0
TIMM50	2384	2729	1044	2399	2819	3557
SS18	2004	2210	961	1946	2048	3066
CTDNEP1	582.197	618.326	212.512	458.03	516.642	661.948
GTF3C5	1863	2142	867	1799	2322	0
TRIM52	124.011	175	93.0008	149.007	184	195.006
MRPS21	2846	3489	1287	2623	3490	4485
UBXN1	1867	1905	902	1837	2339	2507
UBE2E1	3870	4856	1567	3232	4180	6212
C6orf89	821	969	289	547	697	1141
PEX19	1706.1	1777.45	622.417	1386.48	1700.42	2236.42
TRMT112	3094	3631	1459	2828.96	3497.01	4311
ANAPC7	2549	3457	1201	2841	3398	4941.82
MLK4	590	624	195	347	424	764
R3HDM2	428	349.018	104	207	249	528.001
E2F3	1075	1003	509	1017	1080	1471
SPDL1	2856	3333	1190	2811	3271	4810
PBRM1	2912	3107.39	1234	2949.43	3269.56	4922.91
SLC37A4	1467	1721	423.983	850.001	992.996	2129.94
ACADVL	1005.01	871	270	563	899.998	1293
WTAP	2034.8	2317.19	1014.13	1867.19	2209.87	3249
ARPIN	58.2885	60.214	10.903	55.7477	90.4282	65.1246
CERK	582	647	272	691	813	815
HMGXB3	694.999	844.982	278.975	627	704.999	1015
SEC63	2902.69	3375.74	1054.07	2362.6	2445.84	4846.72
MCCC2	2821	3551	1140	2737	3202	5072
HIPK1	1105	1451	549	1232	1284	2038
RECQL4	842	923.587	223	436.325	643.452	0
CCDC88A	1705	1803	691.629	1548	1679.94	3068
IDH3B	2593	3866	1347	2805	4029	4942
RGP1	513	660	185	392	483	0
UBXN7	911	950	341	831	847	1493
UQCRQ	4992.96	5935	2025.01	4207	4755	6459
MICALL1	1045	1010	279	632	873	1324
PNRC2	1125	1289	559	1056	1147	1541
TUBG1	1873	2148.99	881.999	1815	2109	2508
ARIH1	1452.05	1594.44	726.425	1606.74	1840.98	2226.66
BAX	2014	1958	675	1491	2030	2284
FBXW11	1117	1268	411	968	1103	1686
SCAF11	3007	3511	1443	3338	3503	5521
CDC123	4159.89	4900.48	2004.68	4189.65	4710.11	6841.9
CCDC93	749.966	823	380	879	879	1271
XRCC3	595.481	627.024	193.965	377.796	439.978	823
EML4	2333	2694	1052	2438	2615	4020
PKD1	155.259	121.001	33.0001	81	132	197.972
SDHB	3519	4251	1584	3307	3752	5575
ZNF512B	644.034	809.002	275	586	821	875
MAPKAP1	832	941	322	689	837	0
WIPI2	1348	1415	548	993	1241	1686
MSL1	377	340	120	283	304	472
TRABD	985	1057	317	718	888	1132
NBR1	2023	1903	867	1780	1898	2775
CYFIP2	1831	2313	656.997	1259	1812	2976.99
SECISBP2	878	925	266	680	724	0
GPBP1L1	1448	1709	510	747	1128	2389.99
RIC8A	1077	1172	510	1094	1382	1526
TMEM183A	268	320	123	183	266	394
TP73-AS1	123	148	55.0001	52.0034	112	154
TNKS2	1848	1818	725	1452	1671	2702
PSMD11	3408	3923	1986	4705	4620	5153
USP33	3310	3832	1403	3335	3403	5450
INCENP	3030	3538	1237	2910	3602	4353
HECTD4	925	999	418	776	917	1458
SIVA1	1491	1604	599	1316	1651	1801
ATP5J	4677	5975.89	2230.68	4023.44	5004.99	7199
RPL36AL	1963	2934	1018	1778	3137	3613
RQCD1	1772	1974	714	1507	1632	2517
UBE2C	5407	5525	2316	4622	6038	6759
SNAP47	1176.29	1360.73	546.002	1122	1422.02	1650.01
STK24	1479.16	1696.46	547.979	1258	1502.33	2340.1
EVL	376.999	386.999	110	186	238.999	457
HAUS5	904	890	238	557	574	1212
PSMD13	2916.98	3649	1532	3262	4188	4636.99
CDC42SE1	593	784.024	434.02	887.028	1073.1	1032
IMPDH1	667	705	376	738	872	0
NEDD8	1036.98	1229.81	460.173	1103.14	1079.81	1385.8
ENOSF1	1891.26	2269.21	680.589	1710.35	2028.69	3044.42
SCYL1	1747	1757	645	1343	1744	2221
SLC25A11	2681	2702.11	869.002	2040	2641.15	3142
SHFM1	2632	3326	1315	2218	2719	0
VKORC1L1	483	672	210	475	484	0
CNOT3	1991	1919	918	2087	2183	2583
SCARB1	1333	1490	574	1278	1624	2066
METTL9	681	773	281	675	716	1010
BCR	831	962	378	749	949.999	1159
ANXA11	2862	2951	974	1915	2550	3713
ZMIZ2	598	541	177	404	558	0
NKIRAS2	792	892.015	405	740.013	751.137	968.021
RBM28	1979	2521	1050	2712	2943	0
LRRC41	2328	2277.79	884.381	1868.17	2019	3006.18
EMC10	1023.33	1376.63	573.424	1190.91	1690.98	1542
CSK	2188	2451	864	1697	1986	2793
ZBTB44	507	528	195	373	495	765
DOT1L	757.526	882.794	289	608.213	734.153	1100
RAD54L2	1087	1274.35	414.695	787.207	1037	1691
USP48	2320	2753	964	2297	2462	3984
FLOT2	970	1058	328	727	899	1290
PKP4	688.956	817.985	221.966	462	578	1057
MYO1C	1424	1569	535	1134	1276	1973
ABL2	755	924	303	613	720	1142
RALY	2242	2440	1049.01	1998	2550	3133
IP6K1	1093	1366	531	956	1286	1646
CD151	2677.19	2828.66	1019.71	2196.85	2785.67	3340.25
EZH2	1873	2601	999	2354	2467	0
DHX38	1319.99	1607.9	657	1507	1768	2164
FLOT1	1067	1299	349	812	1036	1592
NCAPH2	1380	1477	513	1150	1397	1972
NDUFA4	6073	6702	3099	6109	6760	8654
ODF2	1202	1129	498	1185.47	1268	0
RSL24D1	1350	1535	598	1315	1375	2365
CYB5B	1998	2474	1032	2230	2560	3053
AP2A1	1854	2027	721	1529	2294	2498
SERP1	1725	1658.01	630	1101	1477	2155
ASH1L	1204.93	1449.35	570.998	1203	1384.52	2126.06
BOP1	2297	2405	1069	2301.29	2762	0
FAM168A	755	667	247	401	554	793
RARS	4805	5915	3108	7294	7661	9185
SDR39U1	903.984	872.995	313.991	525.981	621.965	1052.95
WDR77	3023.25	3549.42	1924.11	4309.99	4165.13	4523.69
CHD7	1698	1902	720	1771	1692	0
PTCD3	2415	3057	1007	2538	2599	4255
KAT6A	1705	1886	828	1691	1691	0
TATDN2	473.255	562.675	247.746	436.592	540.207	784.931
PDHB	3391.25	4708.57	1418.9	3258.79	3958.57	6552.84
PRMT2	1005	1225	380	645	912	1543
NDUFA11	4307.11	5262.35	1974.83	3724.66	4695.5	5534.48
BCAT1	1993	1922.65	617.351	1346	1286.49	2740.13
FBXL19	497	489	189.523	374.935	481.999	570.003
NAE1	3708	4773	1812	4231	4506	7098
SMEK1	1795	2113	947	2088	2284	3051
STC2	1185	1402	389	617	1143	1914
ESD	6163	6758	2703	5892	5950	9456
PFKM	2382	2696	1077	2422	2721.86	3843
ALDH7A1	2683	2894	906	1894	2242	4088
PPP2CA	3154	3655.37	1565.01	3329	3725.93	5194.04
EIF2A	1810.99	2160.99	985	2393	2103.99	3191
SFT2D2	918	1117	452	988	1019	1525
SGSM3	792.329	792.329	201.085	464.868	626.346	1099.29
TSNAX	3609	4515.09	1723	3948.67	4331.4	6429.14
SEC31A	3539.3	3817.94	2009.09	4457.31	4459.91	5699.64
PMPCB	3075.01	3831	1595.01	3777.99	4032	0
WASF1	1964	1966	770	1537	1870	2443
DAXX	1234	1178	460	950	1081	1513
RBPJ	1124	1288	523	1108	1123	1821
NUDCD3	1059	1206	366	775	968	0
CBL	1060	1213	418	900	1084	1495
GPBP1	1827	2352	906	1623	2012	3391
NDUFB9	3508.18	3467	1644	3171	3574	0
USP16	1481.99	1600	704.925	1388.99	1537.99	2429
COTL1	1241	1269	491	853	1416	1468
POLA2	2747	3064	1235	2645	3390	3980
SERINC3	1981	2198	805	1614	1762	2942
AMFR	1483	1539	591	1051	1373	1982
ACACA	1676	2108	816	1982	2221	2927
RNASEH2A	4428.01	4630.01	1683	3656	4504	6228.03
DDX41	1245	1397	448	1085	1213	1669
MAPK3	1962	1955	588	1220	1485	2405
SNRNP48	1387	1792	563	1255	1576	2433
UGGT1	2447	2580	1039	2276	2403	4108
AGPAT6	859.002	928.805	438.001	844	973.003	0
C19orf43	1561	1692	821	1386	1771	2271
CLPTM1	2680	3189	1323	2970	3761	4072
MPST	1112	1154	418.999	721	1000	1371
CDC5L	4380	5117	2172	5596	5400	7678
CNOT7	568	898.725	245	586.995	722	0
ACAT1	5775	7505	1944	4333.02	5639	10976
ZDHHC3	444	479.999	174	359	381.997	587.998
EHMT2	1558	1603	529	1087	1354	1998
RAB1A	2930	3881	1503	3303	3589	5147
2015-09-07	1848	1938	743	1872	1703	0
CACUL1	772	914	387	707	827	1216
NUCB1	2287.96	2446	928.951	2030	2754.95	3212
YDJC	1236	1302	551	936	1101	1527
R3HDM1	885	941	343	739	812	1315
CLASP2	2044	2569	758	1800	2141	3758
PCNX	693	831	246	587	701	1176
TAF5L	857	897	365	679	751	1183
[truncated: 16,740 more rows]

## Sheet: S3 Babel_TE_FC
A.vs.B.Gene	A.vs.B.P.value	A.vs.B.FDR	RS_value_CT	RS_value_HLH	RP_value_CT	RP_value_HLH	CT TE	HLH TE	Fold Change		*D-G are FPKM averages post babel analysis
MTRNR2L12	0	0	630.285	660.337	12328.8	0	19.5607	0	0
MTRNR2L8	0	0	192.154	205.9	11599.8	0	60.3672	0	0
CROCC	1.18173e-07	0.000165554	41.761	47.6747	5.3441	0	0.127969	0	0
IDO2	0.0037599	0.114379	0.138543	0.212305	0.0349032	0	0.25193	0	0
RP11-111F5.4	0.004619	0.128162	2.35571	4.58655	0.267465	0	0.113539	0	0
ZFHX4-AS1	0.010352	0.215042	0.873944	1.03664	0.628922	0	0.719636	0	0
RP11-173M1.5	0.0135021	0.250594	1.55125	2.06267	0.302081	0	0.194734	0	0
AP001062.8	0.0610078	0.701366	2.44242	4.51468	0.148008	0	0.0605989	0	0
SCGB2B2	0.0648389	0.729976	0.354271	0.468766	0.0792886	0	0.223808	0	0
CALML6	0.0765709	0.814697	0.533929	1.05302	0.0819778	0	0.153537	0	0
RP11-642A1.1	0.0888934	0.891462	0.379745	0.648318	0.0204176	0	0.0537666	0	0
TMEM249	0.0938077	0.922392	0.4275	0.770845	0.0963327	0	0.22534	0	0
RP11-102M11.2	0.0975083	0.93811	0.235253	0.263497	0.0239819	0	0.101941	0	0
RP11-498C9.4	0.105988	0.980911	8.109	16.0077	0.107177	0	0.013217	0	0
MMP14	0.116009	1	1.50955	1.47555	0.240527	0	0.159337	0	0
RP11-834C11.11	0.120573	1	0.495235	0.599576	0.0396909	0	0.0801456	0	0
RP3-337H4.8	0.123724	1	1.63195	1.48598	0.197125	0	0.120791	0	0
RP11-1281K21.8	0.130478	1	0.486622	0.498126	0.0592329	0	0.121723	0	0
RP11-181G12.2	0.134123	1	4.46008	5.15469	0.139398	0	0.0312546	0	0
RP5-1086K13.1	0.135459	1	0.405509	0.459706	0.037792	0	0.0931965	0	0
TMEM213	0.139804	1	0.287859	0.372447	0.0138107	0	0.0479773	0	0
AKR1B15	0.145083	1	0.797292	0.623987	0.0955786	0	0.119879	0	0
RP11-313P13.5	0.148296	1	1.18965	1.35422	0.116588	0	0.0980019	0	0
RP11-54O7.11	0.158933	1	4.16719	8.06084	0.0498568	0	0.0119641	0	0
MEFV	0.167556	1	0.21321	0.21891	0.0447703	0	0.209982	0	0
RP3-523K23.2	0.176045	1	0.383477	0.470943	0.0232863	0	0.0607241	0	0
AC144450.2	0.178357	1	0.483011	0.299717	0.0937176	0	0.194028	0	0
RP11-159N11.4	0.187547	1	1.31144	1.79066	0.0693461	0	0.0528778	0	0
AL133243.4	0.196725	1	0.267678	0.293029	0.0191012	0	0.0713589	0	0
RP11-164P12.3	0.204962	1	0.46654	0.650717	0.0170598	0	0.0365666	0	0
CTB-31O20.8	0.215724	1	1.70466	2.01765	0.108127	0	0.0634302	0	0
C9orf173	0.221974	1	1.50033	2.06365	0.0476997	0	0.0317928	0	0
AC022182.3	0.22422	1	0.942123	1.04564	0.0666907	0	0.0707877	0	0
RP11-390K5.6	0.232412	1	2.40483	3.18544	0.108224	0	0.0450028	0	0
NBPF26	0.238801	1	0.309805	0.44577	0.0109388	0	0.0353087	0	0
RP11-342M3.5	0.239597	1	3.86848	5.33932	0.0925352	0	0.0239203	0	0
TMEM240	0.240376	1	0.89366	1.26469	0.0260436	0	0.0291426	0	0
RP5-1107A17.4	0.2616	1	0.446562	0.525129	0.0195345	0	0.0437442	0	0
FOXH1	0.263091	1	4.72618	5.77708	0.196436	0	0.0415634	0	0
RP11-49I11.4	0.271486	1	2.98611	3.31416	0.177128	0	0.0593173	0	0
RP11-384M20.1	0.274133	1	2.05823	2.37131	0.074893	0	0.0363871	0	0
RP11-568K15.1	0.278406	1	0.308091	0.253673	0.0300421	0	0.0975105	0	0
GPR78	0.282679	1	0.227126	0.204575	0.0448958	0	0.197669	0	0
RP1-257I20.14	0.288546	1	5.82163	6.18609	0.324747	0	0.0557828	0	0
PDE8B	0.300356	1	0.533751	0.669405	0.0530884	0	0.0994629	0	0
FGF17	0.309088	1	1.01526	0.929303	0.0619472	0	0.0610161	0	0
STEAP4	0.309919	1	0.169163	0.189359	0.00869439	0	0.0513965	0	0
RP11-384P7.7	0.310417	1	1.63192	1.75903	0.0339163	0	0.0207831	0	0
CTD-2545M3.8	0.317316	1	2.3286	2.5797	0.0949949	0	0.0407949	0	0
RP11-186B7.7	0.328267	1	3.6345	4.11662	0.316393	0	0.0870527	0	0
RP11-101E7.2	0.349163	1	5.94771	9.20782	0.0428626	0	0.00720657	0	0
RP11-649A18.5	0.352311	1	3.33192	3.37034	0.144346	0	0.0433222	0	0
ANKS4B	0.353544	1	0.177032	0.202188	0.00732773	0	0.0413921	0	0
RP11-872J21.5	0.37011	1	2.12219	2.85367	0.0570297	0	0.026873	0	0
RP11-158H5.8	0.373792	1	0.659152	0.627929	0.0314908	0	0.0477747	0	0
RP11-244H3.1	0.376791	1	0.788292	0.899033	0.022669	0	0.0287571	0	0
RP5-994D16.9	0.386694	1	3.9056	4.3878	0.161441	0	0.0413358	0	0
RP11-381O7.6	0.389006	1	4.00957	4.69016	0.16092	0	0.040134	0	0
RP11-958N24.1	0.390756	1	0.896054	1.1408	0.216634	0	0.241764	0	0
RP11-394I13.2	0.39614	1	0.85176	0.953075	0.0350966	0	0.0412048	0	0
RP11-3D4.2	0.411435	1	2.37021	3.03221	0.0843461	0	0.0355859	0	0
HFE	0.417671	1	0.308517	0.237069	0.0132686	0	0.0430077	0	0
NPIPA5	0.420318	1	0.675364	0.760973	0.0400752	0	0.0593387	0	0
RP11-216L13.21	0.42207	1	4.72784	4.72985	0.338993	0	0.0717015	0	0
RP11-1090M7.1	0.426117	1	0.193876	0.222705	0.0102169	0	0.0526981	0	0
CTD-2510F5.4	0.431027	1	42.469	39.7828	1.04063	0	0.0245033	0	0
RP11-54G14.1	0.431059	1	2.50946	2.95181	0.0534234	0	0.0212888	0	0
RP11-671M22.4	0.431376	1	4.17801	3.36143	0.567789	0	0.135899	0	0
FKSG51	0.433929	1	4.61682	4.7459	0.174926	0	0.0378888	0	0
CTA-390C10.9	0.447707	1	7.27373	9.52465	0.11332	0	0.0155794	0	0
RP11-49I4.3	0.449994	1	6.36053	7.62878	0.0844747	0	0.0132811	0	0
IDI2	0.46101	1	3.58323	4.1102	0.0510218	0	0.0142391	0	0
RP11-274B21.2	0.4623	1	11.5209	12.3649	0.151003	0	0.0131069	0	0
CTD-2547G23.2	0.462437	1	5.3192	6.92989	0.11514	0	0.0216461	0	0
ANKRD20A17P	0.47122	1	0.81311	1.00143	0.0134745	0	0.0165716	0	0
LINC01167	0.48548	1	4.6868	4.79402	0.163801	0	0.0349494	0	0
AL157871.2	0.496483	1	48.5422	62.2651	1.07004	0	0.0220435	0	0
RP11-84A14.5	0.501571	1	12.1616	11.9593	0.257403	0	0.0211652	0	0
PKD1P1	0.50166	1	0.130799	0.0774382	1.13e-07	0	8.63921e-07	0	0
RP11-582J16.4	0.506895	1	0.37363	0.481465	0.00917009	0	0.0245432	0	0
RP11-709D24.8	0.508398	1	0.909241	0.910239	0.0404737	0	0.0445137	0	0
CTD-2278I10.4	0.516628	1	3.9026	4.29648	0.101863	0	0.0261013	0	0
XXbac-BPG157A10.21	0.517361	1	1.46987	1.56404	0.0387355	0	0.026353	0	0
CTD-2026K11.6	0.519238	1	0.770092	0.864045	0.0142983	0	0.018567	0	0
SNX18P7	0.522326	1	5.05377	7.18828	0.0350727	0	0.00693991	0	0
RP11-145E17.3	0.529456	1	0.344832	0.304781	0.0163741	0	0.0474843	0	0
C17orf99	0.531271	1	0.380197	0.299799	0.0977045	0	0.256984	0	0
GAS5-AS1	0.533344	1	2.04482	1.45918	0.161179	0	0.0788231	0	0
C19orf71	0.53539	1	7.10681	8.66181	0.0643567	0	0.00905564	0	0
AC063976.7	0.541631	1	0.214635	0.224156	0.0105916	0	0.049347	0	0
RP11-1376P16.2	0.54833	1	6.41554	5.78256	0.181506	0	0.0282916	0	0
HOXA11-AS1_2	0.549733	1	41.1688	45.6682	0.664548	0	0.016142	0	0
RP11-206L10.5	0.552636	1	12.6847	14.3866	0.155302	0	0.0122433	0	0
PRDM7	0.557529	1	1.4853	2.00736	0.0593346	0	0.0399479	0	0
RP11-19N8.4	0.557591	1	0.785067	0.785662	0.0573449	0	0.0730446	0	0
RP5-997D16.2	0.562167	1	2.76702	3.32955	0.025918	0	0.00936676	0	0
RP11-230C9.2	0.563754	1	1.40182	1.48551	0.0294376	0	0.0209996	0	0
RP1-86C11.7	0.567816	1	3.80706	2.01421	0.0739338	0	0.0194202	0	0
AC141928.1	0.569185	1	0.330462	0.411125	0.00351726	0	0.0106435	0	0
RP11-206L10.1	0.572357	1	2.50554	2.77692	0.0389743	0	0.0155552	0	0
RP11-392E22.11	0.580053	1	4.03803	4.62576	0.0829083	0	0.0205319	0	0
RP3-414A15.12	0.58504	1	0.939997	1.14989	0.00751495	0	0.00799465	0	0
RP11-629N8.5	0.597358	1	23.3152	24.2544	0.403347	0	0.0172997	0	0
RP11-681H18.2	0.599718	1	11.5825	10.8764	0.0213146	0	0.00184024	0	0
RP6-74O6.2	0.614722	1	0.514653	0.311592	0.004613	0	0.00896332	0	0
CTC-459F4.9	0.621307	1	2.75045	2.65455	0.0620002	0	0.0225418	0	0
FAM35BP	0.623858	1	0.853303	0.866806	0.00913642	0	0.0107071	0	0
TMSB4XP6	0.625571	1	105.313	104.421	1.71086	0	0.0162455	0	0
SERPINA10	0.629418	1	0.239781	0.278358	0.00318369	0	0.0132775	0	0
DPPA4	0.633582	1	0.618994	0.357266	0.0517353	0	0.0835796	0	0
MST1L	0.63555	1	0.64864	0.76032	0.0344163	0	0.0530592	0	0
EPHA1-AS1	0.644768	1	0.21194	0.114362	0.125731	0	0.593239	0	0
SPP2	0.650098	1	5.91881	3.57432	0.0747538	0	0.0126299	0	0
RP11-298I3.6	0.654385	1	2.83366	3.73737	0.0143969	0	0.00508067	0	0
RP11-1000B6.7	0.657655	1	2.4714	2.06787	0.0573617	0	0.0232102	0	0
RP11-1105G2.3	0.657971	1	4.36082	4.34281	0.201975	0	0.0463158	0	0
AF129075.5	0.659251	1	1.30299	1.03328	0.0483717	0	0.0371236	0	0
AC068134.10	0.661429	1	3.06803	3.48662	0.0830586	0	0.0270723	0	0
RP11-384O8.1	0.666957	1	0.736173	0.716174	0.0125624	0	0.0170645	0	0
NUTM2G	0.670122	1	0.617294	0.711105	0.0116113	0	0.01881	0	0
RP11-535A19.1	0.675502	1	1.43525	1.46569	0.027322	0	0.0190364	0	0
RP11-229P13.23	0.676414	1	33.3029	32.7439	0.130007	0	0.00390377	0	0
AF001548.5	0.677886	1	2.4238	2.50991	0.0559994	0	0.023104	0	0
AP000525.10	0.67947	1	2.15211	2.25277	0.0280429	0	0.0130304	0	0
AC012531.25	0.687111	1	3.51483	4.29205	0.0292518	0	0.00832239	0	0
RP13-580B18.4	0.693981	1	0.401163	0.407701	0.0338212	0	0.0843079	0	0
CTB-33G10.11	0.696439	1	4.20913	3.41077	0.191142	0	0.0454113	0	0
SOS1-IT1	0.700997	1	2.64785	2.96476	0.0450463	0	0.0170124	0	0
AC138969.4	0.705965	1	1.32935	1.55117	0.00664269	0	0.00499695	0	0
RP11-141O15.1	0.707098	1	5.43062	5.44756	0.0986154	0	0.0181591	0	0
RP6-91H8.5	0.709312	1	0.369354	0.379228	0.00392593	0	0.0106292	0	0
SPRN	0.715416	1	5.89535	6.7237	0.0207848	0	0.00352563	0	0
AP000476.1	0.715842	1	0.486789	0.432224	0.0099319	0	0.0204029	0	0
SLC4A5	0.716998	1	2.6634	2.58668	0.0156153	0	0.00586292	0	0
RP11-368I7.6	0.723123	1	2.27965	2.12696	0.0291185	0	0.0127732	0	0
DKFZP434K028	0.724309	1	0.505762	0.525506	0.0513889	0	0.101607	0	0
RP11-407G23.2	0.738923	1	0.289482	0.254946	0.0101818	0	0.0351725	0	0
KCNE4	0.740361	1	1.83217	1.61955	0.0430438	0	0.0234933	0	0
RP11-12J10.3	0.746001	1	0.310989	0.294908	0.0099902	0	0.032124	0	0
RP11-69H7.3	0.747004	1	54.1562	54.8921	0.405165	0	0.00748141	0	0
TMEM133	0.75128	1	1.10062	0.935845	0.0279581	0	0.0254021	0	0
PTGES2-AS1	0.754174	1	0.828274	0.828827	0.00800972	0	0.00967037	0	0
RP5-894A10.6	0.755217	1	6.98279	7.00804	0.0840669	0	0.0120392	0	0
RP4-681N20.5	0.756497	1	4.26591	4.64236	0.0287464	0	0.00673863	0	0
CTD-2561B21.7	0.757499	1	40.1848	38.8247	0.816949	0	0.0203298	0	0
RP13-977J11.5	0.761454	1	11.3154	10.9308	0.126828	0	0.0112084	0	0
CTB-191K22.5	0.762465	1	10.1318	9.73728	0.118997	0	0.0117449	0	0
CTD-2196E14.7	0.768202	1	90.2053	84.5609	0.128137	0	0.0014205	0	0
RP11-498C9.16	0.77035	1	2.08394	1.38925	0.0261926	0	0.0125688	0	0
RP11-294J22.6	0.780091	1	34.111	28.6052	0.227472	0	0.00666858	0	0
XXbac-B444P24.13	0.783684	1	5.21714	5.64643	0.0353993	0	0.00678519	0	0
RP11-798G7.6	0.786265	1	3.54873	2.00879	0.0507599	0	0.0143037	0	0
RP11-135F9.4	0.789453	1	0.938928	0.629278	0.0139312	0	0.0148373	0	0
GS1-393G12.12	0.791505	1	9.12378	7.06557	0.102858	0	0.0112736	0	0
XKR4	0.792155	1	0.0510234	0.049666	0.000772777	0	0.0151455	0	0
RP4-614O4.13	0.792509	1	1.29708	0.94278	0.0120764	0	0.00931045	0	0
OPN1SW	0.793356	1	1.81515	1.76317	0.016999	0	0.00936507	0	0
OR2B6	0.794426	1	1.15494	0.757087	0.0205339	0	0.0177792	0	0
RP1-228H13.5	0.798434	1	2.02128	1.62333	0.0314722	0	0.0155704	0	0
RP11-147L13.12	0.800623	1	11.6221	7.56773	0.109905	0	0.00945655	0	0
RP11-923I11.3	0.802943	1	1.31411	1.22848	0.0193507	0	0.0147253	0	0
RP11-274B21.4	0.807703	1	29.5792	29.5157	0.292895	0	0.00990206	0	0
RP11-343L5.2	0.811817	1	1.38245	1.3362	0.0256058	0	0.018522	0	0
AC009120.5	0.822332	1	3.5255	3.34776	0.0431361	0	0.0122355	0	0
RP3-467L1.6	0.82608	1	4.52216	3.14793	0.237981	0	0.0526255	0	0
CTD-2562J17.6	0.826264	1	2.61442	3.01091	0.00629077	0	0.00240618	0	0
RP11-398H6.1	0.834885	1	1.31487	1.17178	0.0181993	0	0.0138411	0	0
RP11-797A18.5	0.843419	1	1.82199	1.9755	0.0102399	0	0.00562017	0	0
TMPRSS6	0.844252	1	0.379255	0.3558	0.00459941	0	0.0121275	0	0
RP11-532M24.1	0.84745	1	1.06295	0.774987	0.0164597	0	0.0154849	0	0
RP11-121C2.2	0.848089	1	1.96089	1.55527	0.00334632	0	0.00170653	0	0
RP4-738P15.6	0.84971	1	54.7861	62.6572	0.77416	0	0.0141306	0	0
AP006222.2	0.874261	1	0.710366	0.497107	0.00739796	0	0.0104143	0	0
RP11-355O1.11	0.876721	1	5.77636	5.72194	0.0339523	0	0.0058778	0	0
UBE2FP3	0.877956	1	5.98326	4.39258	0.110141	0	0.0184082	0	0
AC015849.19	0.878924	1	16.6608	17.259	0.123976	0	0.00744118	0	0
RP11-638I2.6	0.883155	1	25.2765	23.5258	0.0591006	0	0.00233816	0	0
RP11-2H8.2	0.884408	1	0.688069	0.415583	0.0247358	0	0.0359496	0	0
MIR5047	0.886355	1	786.497	732.54	16.9365	0	0.0215341	0	0
RP11-533E19.7	0.888412	1	1.23678	1.07265	0.0195837	0	0.0158344	0	0
MOBP	0.901175	1	0.291084	0.244511	0.00277828	0	0.0095446	0	0
NPIPB3	0.906677	1	3.21335	3.34314	0.0281429	0	0.00875812	0	0
GOLGA8S	0.910785	1	0.747041	0.832026	0.00366651	0	0.00490804	0	0
RP11-339B21.13	0.911379	1	2.23002	1.74972	0.095617	0	0.0428772	0	0
RP11-62J1.3	0.916476	1	9.22566	8.77293	0.0162291	0	0.00175913	0	0
RP11-205M5.3	0.919889	1	10.341	9.29721	0.0285841	0	0.00276415	0	0
PEX5L	0.920385	1	0.155591	0.112545	0.00426066	0	0.0273837	0	0
RP11-244O19.1	0.926335	1	2.00154	2.35176	0.00375694	0	0.00187702	0	0
AL109927.1	0.928536	1	477.255	459.954	2.75819	0	0.00577928	0	0
CTD-2292M16.8	0.929242	1	0.972417	0.872329	0.00419209	0	0.004311	0	0
RP11-381N20.2	0.929798	1	1.97735	1.36911	0.0900925	0	0.0455622	0	0
RP11-598P20.3	0.929974	1	16.3114	12.9037	0.150827	0	0.00924672	0	0
SLC10A5	0.932073	1	0.75279	0.467385	0.0206927	0	0.027488	0	0
NUTM2D	0.939226	1	0.56708	0.559857	0.00251625	0	0.0044372	0	0
AC092881.1	0.945542	1	0.6237	0.482703	0.0056083	0	0.00899198	0	0
IGIP	0.945908	1	2.18705	2.7479	0.00825452	0	0.00377427	0	0
RP11-381O7.4	0.946634	1	4.8279	4.08492	0.0302576	0	0.00626724	0	0
RP4-635E18.8	0.94813	1	7.38357	7.54638	0.0338251	0	0.00458113	0	0
RP13-638C3.4	0.953443	1	20.4529	17.9127	0.0495375	0	0.00242203	0	0
RP11-552F3.10	0.95446	1	1.46247	1.1886	0.0124896	0	0.00854007	0	0
RP11-373L24.1	0.966837	1	0.986077	0.835051	0.00573025	0	0.00581116	0	0
RP11-78A19.3	0.967216	1	21.4571	20.8708	0.101056	0	0.00470968	0	0
RP11-434I12.2	0.973376	1	0.888145	0.726256	0.004393	0	0.00494626	0	0
BOLA2P2	0.973805	1	12.9323	8.13252	0.219712	0	0.0169894	0	0
CTC-297N7.10	0.974081	1	145.342	128.439	0.856965	0	0.0058962	0	0
RP11-129M16.4	0.975628	1	2.14801	2.11101	0.00994443	0	0.0046296	0	0
KCNAB1	0.982877	1	0.551133	0.435233	0.0429184	0	0.077873	0	0
RP11-46H11.11	0.994281	1	0.768355	0.629054	0.00799294	0	0.0104027	0	0
LA16c-431H6.7	0.995399	1	1.2804	1.14457	0.00767811	0	0.00599665	0	0
CTD-2619J13.23	0.998503	1	4.91452	3.7824	0.0732422	0	0.0149032	0	0
RPL39P3	1	1	3642.82	3803.78	1.17399	0	0.000322275	0	0
RP11-691N7.6	NA	NA	1.16237	1.9703	0.0544024	0	0.046803	0	0
AP006621.6	NA	NA	9.82855	13.8812	0.17213	0	0.0175133	0	0
DGCR9	NA	NA	0.362611	0.372948	0.00607194	0	0.0167451	0	0
RP11-123K3.4	NA	NA	0.2124	0.354277	0.04947	0	0.23291	0	0
RP11-474P2.6	NA	NA	0.214622	0.202684	0.0203324	0	0.0947359	0	0
RP4-555D20.1	NA	NA	0.593266	0.251014	0.0103549	0	0.0174541	0	0
RP11-39H3.2	NA	NA	0.191163	0.190626	0.0420889	0	0.220173	0	0
RP11-228B15.4	NA	NA	0.584919	0.502921	0.00820417	0	0.0140262	0	0
C8orf46	NA	NA	1.04366	1.02	0.101711	0	0.0974561	0	0
CMB9-94B1.2	NA	NA	4.29525	4.66462	0.539949	0	0.125708	0	0
RP11-89K11.1	NA	NA	1.07447	1.23218	0.0504221	0	0.0469274	0	0
RNF112	NA	NA	0.437492	0.247582	0.237504	0	0.542876	0	0
RP11-177H2.1	NA	NA	0.164976	0.213096	0.0198096	0	0.120076	0	0
RP11-429J17.7	NA	NA	0.474508	0.349288	0.0451005	0	0.0950469	0	0
AC000095.9	NA	NA	0.855753	0.453673	0.173482	0	0.202724	0	0
AC005754.8	NA	NA	0.30593	0.297282	0.00806922	0	0.026376	0	0
RP1-166H4.2	NA	NA	0.376082	0.279113	0.0102478	0	0.0272488	0	0
RP11-680C21.1	NA	NA	0.169792	0.174701	0.00558732	0	0.0329069	0	0
CABP4	NA	NA	1.16941	0.826631	0.0939622	0	0.0803501	0	0
GP2	NA	NA	0.302495	0.358321	0.00757785	0	0.0250512	0	0
IL12RB1	NA	NA	0.42241	0.301083	0.0377395	0	0.0893433	0	0
KRT35	NA	NA	0.237237	0.257798	0.0402142	0	0.169511	0	0
RP11-111K18.2	NA	NA	0.397616	0.29549	0.0130356	0	0.0327844	0	0
RP11-161H23.9	NA	NA	0.153009	0.128087	0.0167669	0	0.109581	0	0
RP11-260E18.1	NA	NA	0.34297	0.268592	0.0344548	0	0.10046	0	0
RP11-363G2.4	NA	NA	0.365569	0.324828	0.022867	0	0.0625518	0	0
RP11-565F19.4	NA	NA	2.42583	1.7243	0.146415	0	0.0603567	0	0
RP11-71L14.4	NA	NA	0.297764	0.303349	0.00828914	0	0.027838	0	0
SAA2	NA	NA	0.730001	0.544319	0.0540087	0	0.0739844	0	0
NTF4	NA	NA	0.981321	0.479547	0.0248638	0	0.0253371	0	0
RASGRP4	NA	NA	0.253269	0.194307	0.0137	0	0.0540927	0	0
AC015936.3	NA	NA	1.92787	2.52958	0.161851	0	0.0839533	0	0
B3GALT5	NA	NA	0.0363408	0.0186359	0.00117262	0	0.0322673	0	0
C3orf20	NA	NA	0.283235	0.161356	0.0278179	0	0.0982149	0	0
LRRC66	NA	NA	0.251634	0.154505	0.0113676	0	0.0451751	0	0
PCAT18	NA	NA	0.23483	0.25535	0.0063458	0	0.027023	0	0
RP11-434E6.4	NA	NA	0.370116	0.620579	0.0121019	0	0.0326976	0	0
RP11-445F12.2	NA	NA	1.30805	1.04308	0.117699	0	0.0899805	0	0
RP11-546B8.6	NA	NA	0.190622	0.0797429	0.00590893	0	0.0309982	0	0
RP11-923I11.6	NA	NA	0.206579	0.161223	0.0071018	0	0.0343781	0	0
SERF1B	NA	NA	0.450311	0.531794	0.0712656	0	0.158259	0	0
TMEM105	NA	NA	1.64664	1.01212	0.0311425	0	0.0189128	0	0
TRIM54	NA	NA	0.261121	0.285622	0.0350198	0	0.134113	0	0
RP11-167N4.2	NA	NA	0.354412	0.408444	0.0125618	0	0.0354441	0	0
RP11-274B21.13	NA	NA	4.52159	4.9423	0.591382	0	0.130791	0	0
RP11-17G12.2	NA	NA	1.56392	2.62056	0.0372187	0	0.0237983	0	0
RN7SKP80	NA	NA	4.57062	4.90756	0.173809	0	0.0380274	0	0
BNIP3P11	NA	NA	2.13858	1.55478	0.0420564	0	0.0196656	0	0
LA16c-329F2.2	NA	NA	0.991004	0.833619	0.0940685	0	0.0949224	0	0
LINC01513	NA	NA	1.65094	2.77102	0.149468	0	0.0905351	0	0
MS4A7	NA	NA	0.519035	0.297364	0.041359	0	0.0796844	0	0
RN7SL317P	NA	NA	2.85049	1.49889	0.117712	0	0.0412954	0	0
RNF222	NA	NA	0.230056	0.172405	0.0176508	0	0.0767239	0	0
RP11-1081L13.4	NA	NA	0.66574	0.513636	0.0199836	0	0.0300171	0	0
RP11-167P11.2	NA	NA	1.3287	0.796243	0.160674	0	0.120926	0	0
RP11-823P9.4	NA	NA	0.476312	0.501835	0.0280148	0	0.0588161	0	0
RP4-614O4.12	NA	NA	0.352175	0.352342	0.0226873	0	0.0644205	0	0
PVT1_1	NA	NA	15.1787	9.21197	5.1133	0	0.336873	0	0
CTC-471J1.8	NA	NA	0.728595	1.65637	0.0100068	0	0.0137344	0	0
RP11-981P6.1	NA	NA	0.256036	0.134816	0.0100737	0	0.0393449	0	0
ESR1	NA	NA	0.110004	0.0798838	0.014497	0	0.131786	0	0
AC013448.1	NA	NA	0.614658	0.650895	0.0250699	0	0.0407867	0	0
C7orf65	NA	NA	0.157214	0.112912	0.00561235	0	0.0356988	0	0
CTB-60B18.18	NA	NA	0.798311	0.674254	0.0895898	0	0.112224	0	0
CTD-2325M2.1	NA	NA	2.50214	1.93478	0.0692488	0	0.0276758	0	0
DPYD-IT1	NA	NA	2.24555	1.93006	0.0673189	0	0.0299788	0	0
FUT6	NA	NA	0.245731	0.176522	0.0151342	0	0.0615885	0	0
KB-1980E6.2	NA	NA	0.445781	0.478495	0.0347491	0	0.0779511	0	0
LAMB4	NA	NA	0.237244	0.257206	0.01268	0	0.0534471	0	0
MASP1	NA	NA	0.143039	0.173965	0.104768	0	0.732444	0	0
RP11-178H8.2	NA	NA	1.63841	1.69033	0.0540047	0	0.0329617	0	0
RP11-305L7.7	NA	NA	0.144904	0.113338	0.00775166	0	0.0534951	0	0
RP11-380B4.3	NA	NA	0.0813561	0.0619825	0.0059594	0	0.0732508	0	0
RP11-386I8.6	NA	NA	0.47355	0.380536	0.0160145	0	0.033818	0	0
RP4-616B8.5	NA	NA	0.98978	1.11434	0.0813814	0	0.0822217	0	0
RP11-317N12.1	NA	NA	0.972294	0.59112	0.0568937	0	0.0585149	0	0
RP11-96O20.5	NA	NA	1.12304	0.627079	0.11634	0	0.103594	0	0
AC007277.3	NA	NA	0.360324	0.307734	0.0290791	0	0.0807026	0	0
AC092667.2	NA	NA	0.125804	0.0587208	0.046713	0	0.371316	0	0
AL049794.1	NA	NA	0.274242	0.167956	0.00808425	0	0.0294785	0	0
CTD-2547L24.3	NA	NA	0.349063	0.47769	0.0262074	0	0.0750793	0	0
GFI1B	NA	NA	0.128412	0.217287	0.0115855	0	0.0902213	0	0
KRT18P7	NA	NA	0.478819	0.560846	0.0648073	0	0.135348	0	0
LINC00311	NA	NA	0.366351	0.279279	0.0295491	0	0.0806579	0	0
LINC01372	NA	NA	1.45502	1.69098	0.229301	0	0.157593	0	0
LL09NC01-139C3.1	NA	NA	1.01019	0.934112	0.0362686	0	0.0359028	0	0
OR7E128P	NA	NA	0.433632	0.51401	0.0369739	0	0.0852656	0	0
PTPRH	NA	NA	0.119381	0.0974206	0.0537645	0	0.450361	0	0
RP11-133K1.9	NA	NA	0.345178	0.266181	0.00805518	0	0.0233363	0	0
RP11-147L13.2	NA	NA	0.410881	0.4254	0.0121243	0	0.0295081	0	0
RP11-241F15.1	NA	NA	0.768181	0.655086	0.0758239	0	0.0987058	0	0
RP11-538C21.2	NA	NA	0.13472	0.095016	0.00526761	0	0.0391004	0	0
RP11-640N11.2	NA	NA	0.0843129	0.0848403	0.00219887	0	0.0260799	0	0
RP11-64C12.1	NA	NA	0.14694	0.114497	0.00977453	0	0.0665206	0	0
RP11-703I16.1	NA	NA	1.14844	0.866624	0.0467065	0	0.0406695	0	0
CYGB	NA	NA	0.4423	0.209568	0.115417	0	0.260947	0	0
MYADML2	NA	NA	0.170863	0.155542	0.00732331	0	0.0428607	0	0
RP11-570L14.1	NA	NA	0.370149	0.212831	0.0265251	0	0.0716606	0	0
RP11-108M9.3	NA	NA	0.350203	0.226349	0.774799	0	2.21243	0	0
FKBP6	NA	NA	0.246827	0.560203	0.027214	0	0.110255	0	0
MFAP5	NA	NA	0.214355	0.213092	0.0396443	0	0.184947	0	0
NOS2P3	NA	NA	0.109353	0.0854003	0.0162277	0	0.148397	0	0
PDE6C	NA	NA	0.375201	0.637205	0.00432793	0	0.011535	0	0
PLG	NA	NA	0.37217	0.522701	0.0560778	0	0.150678	0	0
RAB7B	NA	NA	0.110939	0.120051	0.00921848	0	0.083095	0	0
RP11-2E11.6	NA	NA	0.110875	0.06282	0.0201313	0	0.181568	0	0
RP11-439C15.4	NA	NA	0.808069	2.61896	0.374753	0	0.463764	0	0
SBSN	NA	NA	0.592325	0.152217	0.0470233	0	0.0793877	0	0
SLC23A1	NA	NA	0.249589	0.29724	0.0424082	0	0.169912	0	0
THRB-IT1	NA	NA	0.221357	0.221423	0.00979473	0	0.0442486	0	0
METTL21B	0.901748	1	7.33656	7.53903	911.782	6.24097	124.279	0.827821	0.00666098
RP11-119D9.1	0.095079	0.930278	0.611953	0.564078	0.246322	0.00317428	0.402518	0.00562738	0.0139804
CYP4F3	NA	NA	0.589251	0.863196	0.220911	0.00504905	0.374901	0.00584925	0.0156021
ALPK3	0.772446	1	0.384272	0.351096	0.428988	0.00700294	1.11637	0.0199459	0.0178669
PINLYP	0.0851935	0.865916	0.575151	0.917659	0.146531	0.00423877	0.25477	0.00461911	0.0181305
BAALC	NA	NA	0.358697	0.592136	1.4966	0.0510274	4.17232	0.0861751	0.020654
ALOX12P2	0.590374	1	0.203567	0.273403	0.109654	0.00348421	0.538663	0.0127439	0.0236583
SLC2A5	NA	NA	0.138668	0.112572	0.157438	0.0036252	1.13536	0.0322034	0.0283641
CASC15	NA	NA	0.125404	0.148558	0.0724966	0.00268394	0.578104	0.0180666	0.0312515
RP11-273G15.2	NA	NA	0.670765	0.792596	0.572807	0.0213372	0.853961	0.0269207	0.0315245
TF	NA	NA	0.525576	0.220762	0.330522	0.00459573	0.628876	0.0208176	0.0331028
RP5-1198O20.4	NA	NA	0.832739	3.56635	2.25072	0.329461	2.70279	0.0923804	0.0341796
ADORA2A	0.0963249	0.933586	6.00094	5.32407	0.781752	0.0261897	0.130272	0.00491911	0.0377604
LGI3	NA	NA	0.377732	0.526703	0.308636	0.0165273	0.817077	0.0313788	0.0384037
C12orf79	0.109466	1	1.13501	1.92637	0.298638	0.0218131	0.263115	0.0113234	0.043036
SLC23A3	0.268204	1	1.02518	0.979447	0.118922	0.00500694	0.116001	0.00511201	0.0440686
C9orf47	NA	NA	0.10812	0.103177	0.160075	0.00712437	1.48053	0.06905	0.0466387
COL16A1	NA	NA	0.65584	0.56883	0.386978	0.0181412	0.590049	0.0318921	0.0540499
RP1-244F24.1	NA	NA	0.515023	0.811217	0.271958	0.0232737	0.52805	0.0286899	0.0543317
AP000580.1	0.0920491	0.912516	6.62645	5.59114	1.78405	0.0865347	0.269232	0.0154771	0.0574862
NRIP2	0.18138	1	1.38073	1.60896	0.0971179	0.0066388	0.0703381	0.00412614	0.0586616
NEGR1	0.805919	1	0.149897	0.156132	0.0311206	0.00194147	0.207613	0.0124348	0.0598941
LINC01573	NA	NA	1.248	2.2384	0.286354	0.0314713	0.22945	0.0140597	0.0612757
INHBA	NA	NA	0.0951258	0.253665	0.274756	0.045457	2.88834	0.179201	0.0620428
FAM221B	NA	NA	0.611313	0.873474	0.196918	0.0174915	0.322123	0.0200252	0.0621663
LINC00702	NA	NA	0.215904	0.112569	0.152166	0.00497425	0.704785	0.0441885	0.0626977
MAMDC2-AS1	NA	NA	0.379492	0.599796	0.111202	0.0110309	0.293029	0.0183911	0.0627621
CTA-313A17.3	0.00316686	0.10147	4.90626	6.23845	2.23862	0.180793	0.456278	0.0289804	0.0635148
RP1L1	0.381315	1	0.603123	0.542559	0.031226	0.00184889	0.0517739	0.00340772	0.0658194
CORIN	0.23906	1	0.195427	0.218205	0.077818	0.00573296	0.398195	0.0262733	0.065981
PLK5	0.220721	1	0.752689	1.70825	0.682332	0.103456	0.906526	0.0605626	0.0668073
SGK2	NA	NA	0.497043	0.419418	0.181933	0.0103121	0.366031	0.0245867	0.0671711
CTC-548K16.1	NA	NA	0.509715	0.62815	0.214395	0.0178471	0.420617	0.0284122	0.0675487
CICP14	0.317193	1	3.93505	3.94732	0.0824619	0.00567804	0.0209557	0.00143845	0.0686425
RP11-496H1.1	0.264621	1	0.815973	0.849152	0.105747	0.00780492	0.129596	0.00919143	0.0709236
TRG-AS1	0.0050556	0.136068	0.571823	0.850871	0.381748	0.0404789	0.667598	0.0475735	0.0712607
RP11-83N9.5	0.155189	1	1.29192	1.85644	0.127499	0.0133964	0.0986895	0.00721618	0.07312
GATA6-AS1	0.332591	1	3.6591	10.9916	8.84353	1.97752	2.41686	0.179912	0.0744404
C9orf66	0.00236383	0.0869035	0.326313	0.411889	0.120847	0.0115056	0.370341	0.0279337	0.0754271
DNALI1	NA	NA	0.25223	0.428413	0.530284	0.0684899	2.10238	0.159869	0.0760418
FAM66B	1.368e-05	0.00352802	0.402804	0.45559	0.522433	0.0467054	1.29699	0.102516	0.0790417
CTBP1-AS	0.495577	1	1.42326	1.43045	0.0338481	0.0027469	0.0237821	0.0019203	0.0807458
RP5-898I4.1	NA	NA	0.261184	0.231446	0.0401052	0.00289609	0.153552	0.012513	0.0814907
PCOLCE-AS1	NA	NA	0.232008	0.345418	0.151757	0.0184563	0.654102	0.0534318	0.0816872
DND1P1	NA	NA	0.434217	0.549185	0.322663	0.0335097	0.743092	0.0610171	0.0821125
SP140L	0.846023	1	0.816382	0.790241	0.691676	0.0560532	0.847246	0.0709318	0.0837205
XKR5	4.00866e-08	8.6582e-05	0.144262	0.379377	0.192552	0.043588	1.33474	0.114894	0.0860795
RP11-583F2.1	0.632839	1	6.20861	5.45895	0.561043	0.0425969	0.0903653	0.00780313	0.0863509
RP5-1165K10.2	0.0839364	0.858187	3.28395	3.01425	0.252586	0.0206345	0.0769153	0.00684565	0.0890024
KB-1732A1.1	0.000368443	0.0284211	0.58505	1.10305	0.271451	0.0456103	0.463979	0.0413493	0.0891188
VLDLR-AS1	NA	NA	0.331987	0.182552	0.0969735	0.00484519	0.2921	0.0265414	0.0908641
2015-09-14	0.846867	1	0.420749	0.400296	0.0461589	0.00400961	0.109706	0.0100166	0.0913037
SSPO	0.00146107	0.0640758	1.14004	0.95209	0.186785	0.0142534	0.163841	0.0149706	0.0913731
FBN3	0.010784	0.219286	0.681449	0.509935	0.41619	0.028965	0.610743	0.0568014	0.0930037
RP11-428C19.5	NA	NA	0.653886	0.99079	0.159118	0.0226426	0.243342	0.0228531	0.0939134
ADAP1	0.0997781	0.948853	9.73554	14.731	2.0338	0.29348	0.208905	0.0199226	0.095367
NTN5	0.472895	1	0.301911	0.264902	0.0539568	0.00454556	0.178718	0.0171594	0.0960141
RIMS2	2.97134e-06	0.00119399	1.08833	1.01077	5.6402	0.506007	5.18244	0.500615	0.0965985
RP11-335E6.2	NA	NA	0.575729	0.714888	0.135423	0.0162679	0.23522	0.0227559	0.0967429
LINC01121	0.0293801	0.416797	0.95656	1.00528	0.313795	0.0321596	0.328045	0.0319907	0.0975191
MYOM1	0.504054	1	0.356666	0.261886	0.205741	0.0148269	0.576845	0.0566159	0.0981474
NYAP1	0.0692246	0.763814	0.392422	0.430397	0.0788612	0.00850334	0.20096	0.019757	0.0983128
SEPT7-AS1	0.131274	1	0.390212	0.562262	0.307237	0.043592	0.787359	0.0775297	0.098468
RNF139-AS1	0.115505	1	3.55222	4.13623	1.07291	0.123843	0.302039	0.029941	0.0991296
ANKRD20A3	NA	NA	0.0842453	0.0801778	0.0282378	0.00267795	0.335185	0.0334001	0.0996468
RP11-210M15.2	0.487235	1	0.714257	0.896943	0.153616	0.0193481	0.215071	0.0215712	0.100298
GRIK4	0.721071	1	0.818398	5.20119	0.349779	0.223981	0.427395	0.0430634	0.100758
ARTN	0.550402	1	0.983208	1.57591	0.22985	0.0373506	0.233776	0.023701	0.101383
HECW1	0.0060298	0.151325	1.46887	1.21474	0.918298	0.0773777	0.625173	0.063699	0.10189
PDE6B	NA	NA	0.280858	0.295177	0.0308765	0.00333301	0.109936	0.0112916	0.10271
PCP2	NA	NA	1.21416	0.970517	0.304158	0.0250072	0.250509	0.0257669	0.102858
FAM85B	NA	NA	0.979678	1.07538	0.425461	0.0486591	0.434287	0.0452483	0.10419
MVP	0.529419	1	7.3619	4.69389	12.4909	0.832438	1.6967	0.177345	0.104524
IBA57-AS1	0.0047013	0.129766	1.76994	3.56509	0.520014	0.1098	0.293803	0.0307987	0.104828
MYCBPAP	NA	NA	1.69408	1.14355	0.540672	0.0384134	0.319154	0.0335914	0.105251
RP11-250B2.3	NA	NA	0.763609	1.16628	0.280821	0.0455296	0.367755	0.0390383	0.106153
RP11-1038A11.2	NA	NA	0.215183	0.192309	0.0696563	0.00662824	0.323707	0.0344666	0.106475
SLX1A-SULT1A3	NA	NA	0.230781	0.271462	4.2e-05	5.28e-06	0.000181991	1.94502e-05	0.106875
RP11-705O1.8	0.0541058	0.645715	0.426362	0.66535	0.04454	0.00744656	0.104465	0.0111919	0.107136
RP11-893F2.18	0.318461	1	0.640965	0.564974	0.0514712	0.00489781	0.0803027	0.00866909	0.107955
SOCS3	0.0528726	0.635317	0.411298	0.301233	0.299175	0.0236886	0.727392	0.0786388	0.108111
MROH6	0.0270014	0.39707	3.00923	5.29469	2.13153	0.408579	0.708331	0.0771677	0.108943
PTGES	2.01396e-06	0.000994265	0.570974	0.801073	0.577428	0.0886355	1.0113	0.110646	0.109409
IGFN1	NA	NA	0.0575982	0.0945259	0.00795045	0.00145471	0.138033	0.0153895	0.111492
PTP4A3	6.71751e-05	0.0100932	7.74604	10.632	4.39404	0.680789	0.567263	0.0640321	0.112879
RP11-4L24.3	0.248746	1	0.555852	0.565884	0.0427873	0.00491814	0.0769761	0.00869107	0.112906
SYNE4	0.0212517	0.334433	0.96805	0.810114	0.149893	0.0141917	0.15484	0.0175182	0.113137
CCDC175	0.118937	1	2.85948	2.45491	0.0904769	0.00884761	0.031641	0.00360405	0.113904
FREM1	0.00825439	0.183798	0.287282	0.394636	0.167357	0.0264173	0.582553	0.0669409	0.11491
RP11-261P13.5	NA	NA	0.273014	0.261007	0.0856991	0.00948692	0.3139	0.0363474	0.115793
CTD-3222D19.8	0.120317	1	1.40802	1.59405	0.133609	0.0177711	0.0948914	0.0111484	0.117486
GRIN2C	0.61202	1	0.915243	0.846192	0.274562	0.0299305	0.299988	0.0353708	0.117907
CTD-2583A14.8	0.600165	1	5.72312	5.11334	0.200031	0.0211767	0.0349514	0.00414146	0.118492
WFIKKN1	0.414035	1	0.443468	0.506798	0.0406566	0.00553313	0.0916788	0.0109178	0.119088
TUNAR	0.194669	1	0.283477	0.310879	0.279361	0.0368951	0.98548	0.11868	0.120429
WBSCR27	0.000415089	0.0305372	1.3802	2.09812	0.951843	0.178235	0.689641	0.0849499	0.12318
HAS2	NA	NA	0.177062	0.531922	0.399051	0.149336	2.25374	0.280748	0.12457
RP11-455G16.1	NA	NA	0.407586	0.494989	0.297149	0.0453601	0.729046	0.0916386	0.125697
LINC01508	0.0167915	0.286416	1.29327	0.959386	0.411548	0.038512	0.318223	0.0401423	0.126145
RP11-750H9.7	NA	NA	1.96516	2.36167	0.487378	0.0739473	0.248009	0.0313114	0.126251
CEACAM22P	0.892455	1	0.715706	0.660992	0.0433298	0.00510513	0.0605413	0.00772344	0.127573
RINL	0.314941	1	0.516327	0.646688	1.70304	0.272163	3.29837	0.420857	0.127595
AC093642.3	0.0385425	0.504145	1.60077	2.07771	0.986088	0.164522	0.616009	0.0791843	0.128544
PCDH12	0.525036	1	0.298801	0.272573	0.0572581	0.00677711	0.191626	0.0248635	0.12975
XKR9	0.0807082	0.838075	0.345247	0.449077	0.106509	0.0179842	0.308501	0.040047	0.129812
RP11-12A20.4	0.358795	1	4.74536	4.60137	0.334024	0.0422613	0.0703896	0.0091845	0.130481
ARHGEF26-AS1	0.022143	0.345939	1.34899	1.40121	0.854152	0.11693	0.633179	0.0834493	0.131794
LINC00641	0.876458	1	13.1653	11.5648	0.0278988	0.00323287	0.00211912	0.000279544	0.131915
AC005077.12	0.124954	1	0.497325	0.464777	0.2201	0.0272997	0.442568	0.0587372	0.132719
RP11-244B22.10	0.115481	1	0.366158	0.436301	0.034441	0.0054861	0.0940605	0.0125741	0.133681
ZNF252P-AS1	0.350268	1	0.619806	0.549805	0.0462062	0.00556495	0.0745495	0.0101217	0.135771
RP3-399J4.2	0.138738	1	31.238	41.7581	2.07257	0.377048	0.0663477	0.00902934	0.136091
ASIC4	NA	NA	0.312564	0.108731	0.135124	0.00652671	0.432308	0.0600262	0.13885
SLC22A20	0.247176	1	0.613249	0.386512	0.13441	0.0117836	0.219177	0.030487	0.139098
NOXA1	5.95567e-05	0.00952852	2.97561	4.50172	1.11984	0.236366	0.37634	0.0525057	0.139517
FAM220CP	0.0120954	0.234038	2.12558	2.57066	0.587466	0.09929	0.276379	0.0386243	0.139751
DLGAP1-AS1	0.724592	1	0.936672	0.984244	6.08537	0.896014	6.4968	0.910358	0.140124
CACNA1B	0.00587087	0.148961	0.633136	0.808433	0.532807	0.0953309	0.841536	0.117921	0.140125
AC016907.3	0.537461	1	0.455306	0.599612	0.297288	0.0550758	0.652941	0.0918524	0.140675
LCN15	0.00811735	0.182218	1.58547	1.65219	1.41457	0.207883	0.892209	0.125823	0.141024
SLC7A7	0.900992	1	1.32779	1.35736	0.424976	0.0613055	0.320063	0.0451652	0.141114
SALL4	0.650739	1	0.817817	0.386981	0.156964	0.0104967	0.19193	0.0271246	0.141325
RP1-20N2.8	0.0958106	0.932157	0.853235	0.937003	0.122773	0.0192569	0.143891	0.0205516	0.142827
COX6B2	0.106088	0.981188	0.78611	0.782	0.700399	0.0998765	0.890968	0.127719	0.143349
RP11-5A19.5	NA	NA	1.30769	2.29607	0.517944	0.13055	0.396076	0.056858	0.143553
RP11-372B4.3	0.304065	1	2.54751	1.96979	0.35787	0.0397956	0.140478	0.020203	0.143816
RP11-458F8.2	NA	NA	3.39287	3.78106	0.696322	0.112328	0.205231	0.0297081	0.144754
XXbac-BPG246D15.9	2.01346e-10	6.9581e-07	0.551696	1.22367	1.49151	0.480156	2.7035	0.39239	0.145142
WNT7B	0.196268	1	0.347331	0.571766	0.513399	0.122694	1.47813	0.214588	0.145176
CEP97	0.928087	1	35.6196	114.196	80.453	37.4487	2.25867	0.327934	0.145189
HCG27	0.393562	1	0.801116	1.06083	0.158078	0.0305457	0.197322	0.0287942	0.145925
FBXL16	0.32771	1	37.2935	38.3311	8.8321	1.32596	0.236827	0.0345923	0.146066
WNK4	0.927634	1	1.73775	1.82293	0.926743	0.142689	0.533301	0.0782745	0.146774
RP11-383M4.6	0.078123	0.823605	0.519152	0.455223	0.110947	0.0143216	0.213708	0.0314606	0.147213
SLC24A2	0.00010491	0.0135279	0.112837	0.396709	0.372952	0.193604	3.30523	0.488025	0.147653
C19orf66	0.00542102	0.141282	0.781944	0.760031	0.391267	0.0561959	0.500377	0.073939	0.147766
RP11-344B2.3	NA	NA	2.07451	1.68683	0.526042	0.0633455	0.253574	0.037553	0.148095
LINC01011	0.00167444	0.0690984	0.62612	0.955545	0.656921	0.149334	1.04919	0.156281	0.148954
ADAMTS14	NA	NA	0.0625457	0.138223	0.0146689	0.00483516	0.234531	0.0349809	0.149152
RP11-536C5.7	0.0944534	0.92468	0.700574	0.74894	0.130107	0.0208763	0.185715	0.0278745	0.150093
ADGRD2	0.0398929	0.516336	0.458477	0.359583	0.233112	0.027601	0.508449	0.0767584	0.150966
MKRN2OS	0.47601	1	1.39883	1.29275	0.147036	0.0205523	0.105114	0.0158981	0.151247
RP11-63A1.4	0.998865	1	18.7021	18.0342	0.136688	0.0200504	0.0073087	0.0011118	0.15212
RP11-572C21.1	NA	NA	0.242745	0.329348	0.0274411	0.00566627	0.113045	0.0172045	0.152192
LDB3	0.542722	1	0.297307	0.323552	0.143411	0.0239715	0.482367	0.0740886	0.153594
RP11-242D8.3	0.031461	0.438046	36.6719	40.6849	14.0799	2.40642	0.383942	0.0591477	0.154054
RP11-361L15.3	0.584728	1	18.0894	22.0637	0.322746	0.0610012	0.0178417	0.00276478	0.154961
RP11-274B21.12	0.311988	1	54.7463	55.0021	2.1238	0.331234	0.0387935	0.00602221	0.155238
FAM71F2	0.593897	1	1.97866	1.73943	0.192596	0.0263481	0.0973366	0.0151475	0.15562
NPIPB6	NA	NA	0.347458	0.252728	0.0788075	0.00896777	0.226812	0.0354839	0.156447
AC133528.2	0.373947	1	11.7383	14.8038	0.339414	0.0672656	0.0289151	0.00454381	0.157143
FBXO43	0.220814	1	0.365192	0.505856	0.0269084	0.00586274	0.0736829	0.0115897	0.157292
RP11-93B14.9	0.377791	1	0.883485	1.00187	0.0704721	0.012596	0.079766	0.0125725	0.157617
RP11-317J10.2	NA	NA	1.78445	2.73132	0.966654	0.235847	0.54171	0.0863491	0.159401
FIBCD1	0.0485936	0.595952	1.18249	1.52208	0.983348	0.203005	0.831591	0.133373	0.160383
RP11-251G23.2	1.20608e-06	0.000732812	2.71216	3.73593	4.71261	1.04931	1.73759	0.28087	0.161644
AC091878.1	0.139335	1	0.253194	0.23165	0.0498912	0.0073821	0.197047	0.0318675	0.161725
LINC01389	NA	NA	1.63841	2.72863	1.38912	0.37422	0.847846	0.137146	0.161758
HAGHL	0.189949	1	17.2033	89.6326	7.8567	6.63358	0.456697	0.0740086	0.162052
CIITA	0.406341	1	0.679361	0.590475	0.240284	0.0340454	0.353691	0.0576576	0.163017
RP11-170N16.3	0.193289	1	0.380709	0.43213	0.0514861	0.00953097	0.135237	0.0220558	0.163089
GPT	0.063625	0.72114	3.21368	4.80808	0.233328	0.0575553	0.0726046	0.0119705	0.164873
RP5-956O18.2	NA	NA	0.547297	0.94416	0.053868	0.0153308	0.0984255	0.0162375	0.164972
TMEM191C	0.375261	1	0.83752	1.0603	0.318336	0.066998	0.380094	0.0631878	0.166243
TNFRSF9	0.15519	1	0.211835	0.205741	0.671986	0.108895	3.17221	0.529282	0.166849
ADAMTSL1	NA	NA	0.224152	0.279433	0.221272	0.046136	0.987152	0.165106	0.167255
NOXRED1	0.377275	1	0.577258	0.590653	0.110896	0.0189863	0.192108	0.0321446	0.167325
CTD-2574D22.6	0.0229904	0.353113	27.2444	33.6906	6.33562	1.31828	0.232548	0.039129	0.168262
AC127904.2	0.446465	1	0.817417	0.694149	0.0583834	0.00834603	0.0714243	0.0120234	0.168338
RP11-539I5.1	0.904726	1	1.68751	1.86797	1.39033	0.261492	0.823894	0.139987	0.169909
RP11-977G19.5	0.200921	1	9.33373	12.6399	0.527211	0.121404	0.0564845	0.00960482	0.170044
AC012454.4	NA	NA	0.677898	0.787299	0.172232	0.0340216	0.254068	0.0432131	0.170085
AC015849.16	0.863274	1	2.2391	1.40649	0.0179438	0.0019182	0.00801384	0.00136382	0.170183
ABCC2	0.347632	1	1.59259	2.05339	0.114899	0.025535	0.072146	0.0124355	0.172366
AK8	0.000143639	0.0161348	0.622363	1.42422	2.72614	1.079	4.38031	0.757608	0.172958
USHBP1	0.888814	1	1.33472	1.2332	0.297115	0.0474948	0.222605	0.0385135	0.173013
LINC01140	0.012705	0.240448	0.378417	0.628751	0.580026	0.167995	1.53277	0.267188	0.174317
NPC1L1	0.0328352	0.450137	0.27848	0.200276	0.116299	0.0145889	0.417621	0.072844	0.174426
RP11-7F18.2	NA	NA	0.689524	0.71545	0.0870846	0.0157624	0.126297	0.0220314	0.174442
KIAA1024L	NA	NA	0.204818	0.177183	0.0439436	0.00667512	0.21455	0.0376736	0.175594
ADAMTS13	0.0532029	0.637949	7.48176	8.73135	1.46908	0.301586	0.196355	0.0345406	0.175909
LINC00939	NA	NA	0.210082	0.186806	0.0246593	0.00386308	0.117379	0.0206796	0.176178
SLC26A4	0.0573287	0.670672	0.308733	0.269923	0.708378	0.109179	2.29447	0.404482	0.176286
CASP16	0.547697	1	1.32485	1.53356	0.0655081	0.0133707	0.0494457	0.00871873	0.17633
AC138430.4	0.349593	1	0.251767	0.284167	0.0142021	0.00283546	0.0564097	0.00997815	0.176887
RP11-496I9.1	0.279205	1	2.89954	3.30162	0.607759	0.122847	0.209605	0.0372081	0.177515
RP11-1072A3.4	0.374109	1	4.76511	5.5418	0.381865	0.0788508	0.0801377	0.0142284	0.177549
GRIN1	0.0205798	0.329004	0.385323	1.41143	0.313554	0.206302	0.813743	0.146165	0.179621
RP11-522B15.3	0.383408	1	0.315931	0.472655	0.0553092	0.0148639	0.175067	0.0314477	0.179632
HNF1A-AS1	0.181429	1	0.356928	0.486775	0.142203	0.0349963	0.398408	0.0718942	0.180454
C12orf50	0.736812	1	0.438087	0.49249	0.230036	0.0466718	0.525092	0.094767	0.180477
CTA-212A2.4	0.0283171	0.406389	0.244072	0.293031	0.0834654	0.0182409	0.34197	0.062249	0.182031
AC005076.5	0.00262401	0.0918544	3.54619	4.43277	4.08407	0.936861	1.15168	0.211349	0.183514
FRS3	0.494909	1	4.7448	5.2118	1.00733	0.203953	0.212302	0.0391329	0.184327
TBXAS1	0.0056727	0.145644	8.21756	10.7565	11.9955	2.89948	1.45974	0.269556	0.18466
IL15	NA	NA	0.371358	0.295356	0.220414	0.0324011	0.593535	0.109702	0.184828
PLXNB1	0.31276	1	6.80685	11.6884	4.15616	1.32246	0.610585	0.113143	0.185303
RP11-53O19.1	0.103162	0.965618	3.20867	5.57625	13.2509	4.28978	4.12972	0.769295	0.186283
RP11-1391J7.1	0.603563	1	1.66579	1.62573	0.0298623	0.00543774	0.0179268	0.0033448	0.186581
FLJ44511	NA	NA	0.12308	0.364805	0.0275556	0.0152999	0.223884	0.0419399	0.187329
CECR5-AS1	NA	NA	2.21353	3.48449	4.85924	1.43378	2.19524	0.411475	0.187439
LINC01123	0.0112126	0.223462	0.53287	0.691181	0.197465	0.0481703	0.370569	0.0696927	0.18807
RP11-420N3.3	0.000505253	0.0349211	2.10822	2.01729	1.37075	0.247846	0.650193	0.122861	0.188961
GIMAP1	NA	NA	0.0824235	0.0663093	0.0263261	0.00400304	0.3194	0.0603692	0.189008
ATP6V1G2-DDX39B	NA	NA	2.01904	2.52201	4.1777	0.986569	2.06915	0.391184	0.189055
RP11-381E24.1	0.225535	1	12.5648	12.4765	1.10417	0.208428	0.087878	0.0167056	0.1901
RP11-429D19.1	0.0477736	0.588787	2.53104	3.18466	0.682733	0.164029	0.269744	0.051506	0.190944
RP11-479G22.8	0.211051	1	0.307645	0.344389	0.0847862	0.0182014	0.275598	0.0528513	0.19177
RP13-582O9.5	9.68181e-06	0.00283546	27.4389	33.9875	23.859	5.67948	0.869532	0.167105	0.192178
MMRN2	NA	NA	0.443627	0.483312	0.0781194	0.0163809	0.176093	0.033893	0.192473
PRR29	NA	NA	0.247763	0.282827	0.478946	0.105435	1.93308	0.37279	0.192847
AATBC	0.544528	1	0.893793	0.724739	0.113194	0.0177142	0.126645	0.0244422	0.192998
RP11-728F11.4	0.987427	1	7.66748	7.89831	0.073577	0.0146637	0.00959598	0.00185656	0.193473
RP11-77K12.1	0.109208	1	71.6072	77.2796	11.0371	2.31947	0.154134	0.030014	0.194727
CTD-2396E7.10	0.87459	1	15.8712	23.0316	0.111524	0.0317543	0.00702682	0.00137873	0.196209
RP1-239B22.5	0.823508	1	6.53376	6.41344	0.039038	0.00754177	0.00597481	0.00117593	0.196815
SYNPO2L	0.277019	1	0.500336	0.652236	0.0481372	0.0124915	0.0962097	0.0191518	0.199063
PPP1R26-AS1	0.0654443	0.733817	7.26039	7.99172	3.43036	0.753235	0.472476	0.0942519	0.199485
RP13-516M14.2	0.411561	1	0.875115	1.18946	0.0342794	0.00933446	0.0391713	0.00784765	0.200342
COL23A1	0.0281465	0.405624	0.393196	0.677147	0.876949	0.303453	2.23031	0.448135	0.200929
ALG1L13P	0.00858379	0.187509	6.59673	7.57177	1.69592	0.392593	0.257085	0.0518496	0.201683
EXOC3L1	0.167116	1	0.768753	0.713724	0.13338	0.0249777	0.173502	0.0349963	0.201706
RP1-168L15.6	0.445016	1	0.72652	1.02138	0.0224366	0.00638547	0.0308823	0.00625181	0.20244
CTD-3092A11.1	0.744508	1	2.35014	2.38974	0.183881	0.0378829	0.0782426	0.0158523	0.202605
NTAN1P2	NA	NA	0.703722	0.852244	0.251834	0.0617935	0.35786	0.0725068	0.202612
RHOH	NA	NA	0.507881	0.582453	0.290196	0.0674973	0.571386	0.115885	0.202813
INSC	NA	NA	0.305467	0.634277	0.0951691	0.0401774	0.311553	0.0633436	0.203316
CTD-2013N17.7	NA	NA	1.39483	1.08144	0.175253	0.0276541	0.125645	0.0255716	0.203523
HSD17B1P1	0.1878	1	1.1851	1.38821	0.0939018	0.022409	0.0792353	0.0161424	0.203727
TMC8	NA	NA	0.183201	0.283319	0.428934	0.13569	2.34133	0.47893	0.204555
CTA-246H3.12	0.426882	1	8.54784	9.48161	0.232024	0.0526725	0.0271442	0.00555523	0.204656
AC092171.4	0.834896	1	6.23803	6.67312	0.06697	0.0146619	0.0107358	0.00219716	0.204658
KBTBD11	5.2411e-05	0.00870779	1.99707	4.87621	1.15959	0.580823	0.580646	0.119114	0.20514
EFHB	NA	NA	0.476654	0.398459	0.120697	0.0207098	0.253217	0.0519747	0.205257
AC024592.12	0.00729288	0.171447	3.89876	3.94499	99.8231	20.7771	25.6038	5.26671	0.2057
ITK	0.665599	1	0.318013	0.340977	0.0772847	0.0170455	0.243024	0.0499902	0.205701
RP11-136L23.2	0.0441588	0.555732	5.86626	8.65209	1.55503	0.473117	0.26508	0.0546824	0.206286
ALDH1L1	0.277884	1	0.581379	0.390292	0.441919	0.0612843	0.760122	0.157022	0.206574
KCNK6	0.578864	1	0.684246	0.816503	0.080487	0.019859	0.117629	0.024322	0.206769
RP11-449J21.5	0.141189	1	1.30662	1.38888	0.0693689	0.0152633	0.0530903	0.0109896	0.206999
RP3-508I15.21	0.52337	1	8.95417	11.1683	0.191757	0.0496192	0.0214154	0.00444286	0.207461
KIAA1875	0.194283	1	0.284297	0.321949	0.0425042	0.00998669	0.149506	0.0310195	0.207479
FAM27E3	0.317838	1	6.84651	6.35693	0.358957	0.0691916	0.0524292	0.0108844	0.207603
FOXL1	0.354145	1	0.560457	0.967273	0.581331	0.208512	1.03724	0.215567	0.207826
RP11-323F24.3	NA	NA	1.16765	1.39371	0.619724	0.153759	0.530745	0.110324	0.207866
C3orf18	0.212482	1	6.00752	6.39724	3.77637	0.8368	0.628607	0.130806	0.208089
RP4-800J21.3	NA	NA	0.342763	0.351464	0.0856466	0.0182991	0.249871	0.0520654	0.208369
CA5A	0.68648	1	0.260831	0.290281	0.109488	0.0255394	0.419766	0.0879816	0.209597
RP11-844P9.2	0.441399	1	0.649697	0.740611	0.300929	0.0720168	0.463184	0.0972397	0.209938
RP4-740C4.5	0.973113	1	6.56584	11.4542	1.0724	0.395893	0.16333	0.0345631	0.211615
CYP2D7	NA	NA	0.539841	0.69038	0.325576	0.0881283	0.603096	0.127652	0.211661
RP11-849F2.5	0.67356	1	6.84294	6.12648	0.629844	0.120129	0.0920429	0.0196082	0.213033
MST1P2	NA	NA	0.325018	0.254589	0.0411295	0.00687637	0.126545	0.0270097	0.213439
IKZF1	0.0023968	0.0875565	0.645774	0.272588	3.06554	0.278608	4.74708	1.02208	0.215308
IL11	NA	NA	0.478651	0.42378	0.0509167	0.00972497	0.106375	0.0229482	0.215728
RP11-1152H15.1	NA	NA	1.6097	1.09851	0.464102	0.0684754	0.288316	0.0623348	0.216203
CTC-301O7.4	0.135008	1	4.17998	4.04286	0.756205	0.158154	0.180911	0.0391193	0.216235
C1QTNF1	0.00564835	0.145235	1.75207	1.79263	2.86104	0.63389	1.63295	0.353609	0.216546
LINC00470	0.229461	1	3.10561	2.9482	1.51376	0.312384	0.487428	0.105958	0.217381
RP11-191L17.1	NA	NA	0.854572	0.653079	0.172032	0.028598	0.201308	0.0437895	0.217525
RP11-439E19.10	0.697088	1	0.664823	0.868939	0.0108636	0.00309179	0.0163406	0.00355812	0.217747
CTB-47B11.3	0.774515	1	1.48638	1.74348	0.078238	0.0199929	0.0526366	0.0114672	0.217857
NPEPL1	0.305894	1	4.65305	5.9535	1.08572	0.302991	0.233335	0.0508929	0.218111
ILK	0.967861	1	70.9622	69.2028	142.959	30.4241	2.01458	0.439637	0.218228
RNF103-CHMP3	NA	NA	0.806521	0.861725	0.64477	0.150552	0.799446	0.17471	0.218539
RP11-259G18.1	NA	NA	2.40116	1.57763	1.81874	0.263366	0.757442	0.166938	0.220397
LMNTD2	0.012426	0.237769	1.28415	1.87649	0.629377	0.203267	0.490112	0.108323	0.221017
RP13-923O23.7	0.825373	1	1.26678	1.03593	0.0373475	0.00675991	0.0294822	0.00652545	0.221335
RP11-1212A22.4	0.417287	1	1.10697	1.20082	0.0325364	0.00781698	0.0293923	0.0065097	0.221476
CTD-2036P10.3	0.735915	1	7.53166	8.29314	0.0684876	0.0167086	0.00909329	0.00201475	0.221564
BSPRY	0.000613781	0.0386741	0.811849	1.0251	0.533296	0.149408	0.656891	0.14575	0.221878
COL26A1	0.000277019	0.023814	2.67556	3.48019	1.75538	0.508008	0.656079	0.145971	0.22249
TAS2R14	0.227274	1	0.715664	0.829878	0.140201	0.0362568	0.195903	0.0436893	0.223015
PIANP	0.426681	1	2.39115	2.93296	3.87222	1.06079	1.6194	0.361679	0.223342
PAUPAR	0.0513353	0.619827	0.416312	0.648447	0.0719245	0.025039	0.172766	0.0386138	0.223504
RP11-769N22.1	0.488805	1	1.07357	1.19608	0.0578586	0.014419	0.0538936	0.0120552	0.223685
TCAF1P1	0.508952	1	0.865747	1.09474	0.0249866	0.00707617	0.0288613	0.00646379	0.22396
RP4-564F22.5	0.339636	1	0.664914	0.755797	0.0440397	0.0112194	0.0662337	0.0148445	0.224123
CTD-2292P10.2	1.57243e-11	9.05668e-08	12.9374	19.8785	46.2496	15.939	3.57488	0.801821	0.224293
RP11-54O7.17	0.53968	1	4.71348	6.31406	0.0356597	0.0107312	0.00756547	0.00169957	0.224649
RP11-693J15.5	NA	NA	0.0384973	0.0487116	0.00824434	0.00234837	0.214154	0.0482097	0.225117
LINC00997	0.461493	1	2.10879	2.23652	0.0737767	0.0176334	0.0349853	0.0078843	0.22536
AXL	0.26086	1	0.147335	0.14865	0.132588	0.0302694	0.899908	0.203629	0.226277
SYBU	0.000405936	0.0303643	8.03023	12.9065	11.672	4.26502	1.45351	0.330455	0.22735
TP53TG1_2	0.00380096	0.114694	59.1593	53.2858	28.8945	5.92383	0.488419	0.111171	0.227614
FLJ22447	0.981946	1	1.13348	1.0616	0.0357858	0.00764771	0.0315716	0.00720395	0.228178
RP11-303E16.9	0.247258	1	0.473673	0.689984	0.0322227	0.0107248	0.0680273	0.0155435	0.22849
DCST2	0.162047	1	0.662543	0.667573	0.255628	0.0588926	0.385829	0.088219	0.228648
FAM84B	0.00538298	0.141142	19.8367	27.7702	3.98326	1.28426	0.200803	0.046246	0.230306
RP11-468E2.5	0.0681821	0.753755	2.51637	2.66647	0.531843	0.129936	0.211353	0.0487296	0.23056
BAIAP2L2	0.0625776	0.712774	0.62098	0.783594	0.190432	0.0556834	0.306664	0.0710615	0.231725
KSR2	0.490366	1	0.345659	0.424541	0.51835	0.147753	1.4996	0.34803	0.232082
CTD-2540B15.13	0.132493	1	22.7939	22.2982	1.67775	0.381551	0.0736052	0.0171113	0.232474
CBLN3	0.702133	1	0.518784	0.496142	0.0883137	0.0197262	0.170232	0.0397592	0.233559
CDHR3	0.0023193	0.086369	5.30319	4.94178	3.0679	0.667746	0.578501	0.135123	0.233574
C5AR1	0.403274	1	2.06044	1.8062	0.505411	0.10355	0.245293	0.0573303	0.233722
MSC-AS1	0.00298815	0.0989123	0.853139	1.14773	1.78595	0.561891	2.09339	0.489567	0.233864
SLC7A10	0.572802	1	0.264925	0.326285	0.166685	0.0480592	0.629178	0.147292	0.234102
SULF1	1.36991e-07	0.000165554	5.69718	7.90381	7.7243	2.52457	1.35581	0.319412	0.235587
AATK-AS1	NA	NA	0.362976	0.437567	0.140233	0.0398528	0.386342	0.0910782	0.235745
SLC25A18	0.907436	1	0.483524	0.49604	0.0969746	0.0234545	0.200558	0.0472835	0.23576
CTD-2246P4.1	0.542853	1	0.793425	0.653109	0.0662201	0.0128698	0.0834611	0.0197054	0.236103
PMS2P1	0.0121176	0.234206	4.7055	5.34808	1.22123	0.327881	0.259532	0.0613082	0.236225
ANKRD19P	0.180047	1	43.1444	46.5171	3.26527	0.832679	0.0756824	0.0179005	0.236521
CCDC144A	0.224548	1	0.156538	0.199992	0.0314781	0.00955686	0.201089	0.0477862	0.237637
RP11-927P21.5	0.646235	1	5.16343	5.25209	0.104664	0.0253204	0.0202702	0.00482101	0.237837
CTD-2008P7.9	0.0831692	0.853662	0.328381	0.306598	0.0867533	0.01933	0.264185	0.0630467	0.238646
INSIG1	0.000194575	0.0191026	54.2112	80.6976	76.2075	27.1427	1.40575	0.336351	0.239268
PIWIL4	NA	NA	0.275704	0.280073	0.151231	0.0367585	0.548527	0.131246	0.23927
TEN1-CDK3	0.299654	1	4.143	3.60385	0.299577	0.0624302	0.0723092	0.0173232	0.239571
FAM150A	6.16053e-10	1.77413e-06	5.29923	6.97389	17.6205	5.56198	3.32511	0.797543	0.239855
DNAH10	0.143639	1	0.810733	0.736692	0.264062	0.057894	0.325708	0.0785864	0.241279
EGFEM1P	0.0203086	0.326734	2.14918	3.5152	1.34939	0.533302	0.627863	0.151713	0.241634
CBWD3	0.725504	1	1.58926	1.54656	0.0305161	0.0072075	0.0192015	0.00466034	0.242708
RP11-107F6.3	0.496177	1	6.16369	6.49707	0.418614	0.107271	0.0679161	0.0165107	0.243104
CDH12	0.927119	1	0.285213	0.283152	0.474821	0.114628	1.66479	0.404829	0.24317
FAM163A	0.0760567	0.810859	0.362208	0.281519	0.115269	0.0218177	0.31824	0.0774999	0.243527
CTD-2336O2.1	0.000842034	0.0468323	8.64699	16.4089	3.86977	1.79031	0.447528	0.109106	0.243797
RP11-309H21.3	0.305324	1	0.239158	0.216929	0.0520635	0.0115524	0.217695	0.0532543	0.244628
FBXO24	0.0552666	0.654901	0.767996	1.01154	0.265816	0.0857528	0.346116	0.0847745	0.244931
KB-1608C10.2	0.889875	1	15.9233	11.8456	0.261689	0.047802	0.0164343	0.00403542	0.245548
RHPN1	0.00526579	0.139125	8.39882	13.02	1.91105	0.729082	0.227538	0.0559971	0.2461
CH17-189H20.1	0.138636	1	1.27375	1.49469	0.441294	0.127446	0.346453	0.0852658	0.246111
CTC-429P9.5	0.59121	1	6.31375	5.6833	0.264277	0.0586899	0.0418574	0.0103267	0.246712
CTB-55O6.8	0.232141	1	0.984193	2.10448	0.912965	0.482922	0.927628	0.229473	0.247376
PACSIN1	0.134959	1	0.380872	0.526727	0.300009	0.102935	0.78769	0.195424	0.248097
UBE2Q2P6	0.251293	1	3.93931	4.20331	0.466248	0.123445	0.118358	0.0293685	0.248133
RP11-544D21.2	NA	NA	0.158907	0.198918	0.0347447	0.0107973	0.218648	0.0542802	0.248254
DCST1	0.048247	0.592956	0.622444	0.797579	0.167167	0.0533765	0.268566	0.0669232	0.249187
RP11-626K17.3	0.424822	1	0.153695	0.148132	0.0106673	0.00256285	0.0694056	0.0173011	0.249275
RP11-615I2.6	0.964947	1	0.485064	0.385811	0.0178553	0.00355856	0.0368102	0.00922358	0.250571
LINC00970	0.499924	1	0.745933	0.714657	0.0453743	0.0109013	0.0608289	0.0152539	0.250767
MIR143HG	0.406505	1	0.221996	0.200906	0.043362	0.0098823	0.195328	0.0491887	0.251826
PILRB	0.0939433	0.922392	25.7719	31.2229	3.17243	0.969865	0.123096	0.0310626	0.252344
AC009967.3	NA	NA	0.769661	0.947336	0.210997	0.0656698	0.274143	0.0693205	0.252863
HAPLN2	NA	NA	0.504024	0.658407	0.481282	0.15899	0.954879	0.241477	0.252887
UNC5CL	0.576216	1	0.987762	0.883826	0.435067	0.0985082	0.440457	0.111457	0.253047
ENHO	0.0133005	0.247802	9.86381	10.1394	2.38455	0.621739	0.241747	0.0613191	0.25365
RP11-588H23.3	0.434142	1	0.178956	0.158935	0.0869439	0.019609	0.48584	0.123377	0.253947
TBX6	0.0409885	0.525401	1.16507	1.42702	0.361212	0.112749	0.310035	0.0790101	0.254843
MAN1B1-AS1	0.00403405	0.119357	1.18035	1.66002	0.513563	0.184081	0.435094	0.110891	0.254866
FAM19A2	0.00297426	0.0986414	1.428	1.73784	2.73974	0.853712	1.91859	0.491249	0.256047
NOTUM	0.107737	0.99073	0.539692	0.541222	0.346926	0.0890959	0.642822	0.16462	0.256089
ANGPT1	NA	NA	0.162083	0.206365	0.105737	0.0344846	0.652363	0.167105	0.256153
MYOT	0.0383616	0.503303	2.40173	3.04341	1.26559	0.411108	0.526949	0.135081	0.256346
RP11-731C17.2	0.176401	1	1.17815	0.89117	0.228519	0.0444155	0.193964	0.0498395	0.256952
AC068279.3	0.372263	1	1.52495	2.32731	0.0909013	0.0356556	0.0596094	0.0153205	0.257015
AC144652.1	0.0108037	0.219286	2.00272	2.99231	0.549773	0.211382	0.274513	0.0706417	0.257335
DEPTOR	0.00017545	0.0180453	3.0053	3.72029	5.51251	1.75836	1.83426	0.472641	0.257673
SH2D3C	2.00628e-07	0.000210491	0.710097	1.36842	1.10755	0.549989	1.55972	0.401915	0.257685
RFX3	0.00462835	0.128162	1.11267	1.78668	5.54625	2.2957	4.98463	1.2849	0.257772
EXD1	0.394049	1	0.505187	0.57426	0.449439	0.1319	0.889649	0.229687	0.258177
CCDC13	0.135716	1	1.15963	1.10349	0.450679	0.110756	0.38864	0.100369	0.258256
CYP4F26P	0.159754	1	3.98275	4.48139	0.246878	0.0719174	0.0619868	0.016048	0.258894
AC009336.19	0.420869	1	2.55963	2.9552	0.138715	0.0415427	0.0541934	0.0140575	0.259395
EXD3	0.00570561	0.146272	10.0912	11.5446	4.24938	1.26279	0.421098	0.109384	0.259758
RP11-262H14.4	0.0430005	0.544725	11.7471	10.6027	2.1997	0.516145	0.187255	0.0486805	0.25997
SYCE1L	0.112992	1	4.67885	2.8975	7.59298	1.22324	1.62283	0.422171	0.260145
LINC01504	0.000774919	0.0446041	0.693326	0.6673	1.03752	0.260174	1.49644	0.389891	0.260546
MESP2	0.00042842	0.0311929	0.92116	1.53958	1.3388	0.583336	1.45338	0.378893	0.260697
RP1-90G24.6	0.6278	1	3.22602	3.51409	0.313436	0.0890212	0.0971587	0.0253326	0.260735
SLC1A1	1.50097e-05	0.00370503	2.6583	3.85708	7.72254	2.92997	2.90507	0.759634	0.261486
RP11-86H7.7	NA	NA	0.208111	0.190743	0.0406539	0.00976724	0.195347	0.0512063	0.26213
LINC00634	0.628118	1	4.02891	5.82568	4.455	1.69189	1.10576	0.290419	0.262643
RP5-965G21.4	0.664415	1	0.379456	0.41109	0.0166528	0.00473942	0.043886	0.0115289	0.262701
RP11-173M11.2	NA	NA	0.762387	0.720379	0.087347	0.0216857	0.11457	0.0301032	0.262748
RP11-155G14.6	NA	NA	0.833735	1.72164	3.27794	1.78089	3.93163	1.03441	0.263101
MB21D1	NA	NA	0.194678	0.165809	0.086026	0.0192831	0.441889	0.116297	0.263182
BNIPL	0.212894	1	1.69804	1.6438	0.907516	0.231221	0.534449	0.140662	0.263192
LINC01597	NA	NA	0.122644	0.198926	0.0895292	0.038299	0.729992	0.192529	0.263741
RP11-416H1.2	0.372166	1	0.639433	0.785299	0.0476274	0.0154312	0.0744838	0.0196501	0.263817
SAPCD1	0.028251	0.406114	5.54924	7.27643	0.723983	0.250882	0.130465	0.0344787	0.264275
CTB-152G17.6	0.585247	1	0.734597	0.718853	0.0227184	0.00587781	0.0309263	0.00817665	0.264391
FAM13A-AS1	0.377895	1	0.639981	0.784733	0.0380264	0.0123431	0.059418	0.015729	0.264718
SYTL1	0.205999	1	1.87673	2.48236	0.936275	0.328071	0.498886	0.132161	0.264912
RP11-552F3.13	0.264256	1	12.9928	14.3693	1.45697	0.427224	0.112137	0.0297317	0.265138
RP11-875O11.2	NA	NA	0.213177	0.334581	0.0283293	0.0118039	0.132891	0.0352796	0.265478
XXbac-B562F10.11	0.91446	1	2.22417	2.78139	0.0202548	0.00673418	0.00910668	0.00242116	0.265866
RP11-577H5.1	0.240827	1	0.984476	1.26364	0.0710265	0.0242475	0.0721465	0.0191886	0.265967
CTD-2349P21.3	0.381289	1	0.641129	0.57606	0.0856609	0.0205282	0.133609	0.0356355	0.266714
MPRIPP1	0.259327	1	1.02753	1.02169	0.121715	0.0323771	0.118454	0.0316897	0.267528
NIPAL2	0.20457	1	3.75505	6.47599	4.68642	2.16301	1.24803	0.334005	0.267625
FAM185BP	0.000912101	0.0483442	1.30276	1.41542	1.31532	0.382572	1.00964	0.270289	0.267708
RP11-95I16.4	NA	NA	1.128	0.971261	0.103547	0.0238916	0.091797	0.0245985	0.267967
RP11-479O17.9	NA	NA	0.217124	0.179586	0.0222589	0.00493366	0.102517	0.0274724	0.267979
ADD3-AS1	NA	NA	0.455391	0.581127	0.435267	0.149014	0.955809	0.256422	0.268278
RP11-103H7.5	1.83098e-10	6.9581e-07	17.6974	26.6499	50.3951	20.3602	2.8476	0.763988	0.268292
SLC13A5	0.550894	1	0.5815	0.454321	0.164518	0.0344915	0.28292	0.0759188	0.26834
FAM78A	0.514973	1	2.61572	3.31468	0.102551	0.0348956	0.0392056	0.0105276	0.268522
DYSF	0.386843	1	0.234235	0.496564	0.414452	0.236581	1.76939	0.476436	0.269266
KLRD1	0.849553	1	0.20264	0.257643	0.0598545	0.0205146	0.295374	0.0796241	0.269571
RP11-305E6.4	0.887994	1	1.20936	1.27505	0.0233784	0.00665351	0.0193312	0.00521823	0.269938
KB-431C1.4	0.00478443	0.131431	2.28191	2.87413	2.22308	0.757522	0.974219	0.263566	0.27054
DPH3P1	0.277699	1	13.3571	17.4522	0.471285	0.167281	0.0352835	0.0095851	0.27166
PILRA	0.172049	1	2.5048	3.05636	0.330116	0.10945	0.131793	0.0358106	0.271718
MUC19	NA	NA	0.590157	0.457851	0.321377	0.0678202	0.544562	0.148127	0.272012
GS1-124K5.6	NA	NA	4.1644	3.46127	3.90691	0.883599	0.938169	0.255282	0.272106
PRKAG2-AS1	3.65333e-07	0.000280285	12.7482	18.027	25.3221	9.7455	1.98633	0.540606	0.272163
FAM86B1	0.0966772	0.934276	5.52838	6.71878	1.21781	0.402988	0.220283	0.0599793	0.272283
GLTPD2	NA	NA	0.677651	0.803741	0.658507	0.213588	0.971749	0.265742	0.273468
NPM2	0.808443	1	3.89934	2.6479	1.57582	0.292838	0.404125	0.110593	0.273659
FCGBP	NA	NA	0.0770235	0.145254	0.100222	0.0520577	1.30119	0.358391	0.275434
RP11-276H19.1	NA	NA	0.0925506	0.118986	0.0193884	0.00686584	0.20949	0.0577029	0.275445
ERV3-1	0.130409	1	9.4625	10.0404	6.29638	1.84202	0.665403	0.183461	0.275714
RP11-575L7.4	0.343768	1	1.25048	0.976665	0.298812	0.0644934	0.238958	0.0660343	0.276343
ZP3	0.00133408	0.0603444	1.29062	1.65702	0.924028	0.328292	0.715957	0.198122	0.276723
SLC6A1	NA	NA	0.411705	0.273691	0.18617	0.0342821	0.452193	0.125258	0.277002
RP11-283I3.6	0.869925	1	2.1096	2.23304	0.0164964	0.00484028	0.00781968	0.00216757	0.277195
RP4-800G7.2	0.0937494	0.922392	12.4905	18.6518	3.75733	1.55765	0.300815	0.083512	0.277619
ZIC1	0.151458	1	0.313733	0.856684	2.75085	2.08814	8.76812	2.43747	0.277992
RP11-51F16.1	0.389029	1	0.654304	0.666297	0.0625403	0.0177128	0.0955829	0.0265839	0.278124
C1QTNF3	NA	NA	1.09461	0.512015	0.34118	0.0443969	0.311691	0.0867102	0.278193
AC007126.1	0.499597	1	0.221111	0.205593	0.0121254	0.00313757	0.0548385	0.0152611	0.278291
RP11-60I3.4	1.13103e-07	0.000165554	4.63328	6.00843	16.6324	6.0077	3.58977	0.999879	0.278536
STARD4-AS1	0.570086	1	0.902266	1.39386	0.160512	0.0691536	0.177899	0.049613	0.278883
RP11-867G23.4	0.843319	1	145.602	140.919	0.211611	0.0571587	0.00145335	0.000405614	0.279088
RP11-119F19.5	0.677355	1	0.765778	0.794748	0.0439991	0.0127479	0.0574567	0.0160402	0.27917
LINC01106	NA	NA	0.190733	0.405045	0.0677276	0.040183	0.355091	0.0992063	0.279383
RP11-531A24.5	0.47457	1	0.588588	0.638064	0.0332726	0.0100892	0.0565295	0.0158122	0.279716
RP11-468E2.2	0.0135677	0.251272	20.0978	32.3197	9.45846	4.2582	0.470622	0.131752	0.279954
TMEM151A	NA	NA	0.186072	0.230665	0.163598	0.0568138	0.879219	0.246304	0.28014
IQSEC3	NA	NA	0.152206	0.107575	0.029006	0.00574846	0.190571	0.0534368	0.280404
KCP	0.102732	0.964207	0.487795	0.446768	0.158085	0.0406369	0.324081	0.0909575	0.280663
RP11-115C21.2	0.00161616	0.0678735	4.44825	5.93484	2.64943	0.996175	0.595612	0.167852	0.281815
RP11-307E17.8	0.181858	1	3.6227	3.71861	0.287422	0.083186	0.0793392	0.0223702	0.281956
C1QTNF6	0.711509	1	7.54937	8.61548	1.43692	0.463088	0.190336	0.0537507	0.282398
ADHFE1	0.0351988	0.473308	1.89434	3.07189	0.862298	0.39503	0.455197	0.128595	0.282504
CNPY1	6.93926e-05	0.0103365	7.23742	12.5536	9.0927	4.46867	1.25635	0.355967	0.283335
AC017116.11	0.401944	1	3.81436	3.89615	0.333869	0.0967634	0.0875295	0.0248356	0.28374
RP13-1032I1.11	0.839607	1	3.35781	3.36703	0.14544	0.0413925	0.0433139	0.0122935	0.283823
RP11-465L10.10	0.467438	1	0.860409	1.09225	0.588662	0.212122	0.684165	0.194206	0.283859
SOX2-OT	0.0173272	0.293238	1.12928	1.20607	0.91092	0.276476	0.806638	0.229237	0.284188
RFPL1S	0.67879	1	0.318944	0.333415	0.155393	0.0462387	0.487211	0.138682	0.284645
FOXP2	4.77026e-06	0.00161618	7.94855	11.9438	15.412	6.59612	1.93897	0.552263	0.284823
INAFM2	0.949378	1	16.2983	18.0272	0.163474	0.0515142	0.0100301	0.00285758	0.2849
RASAL1	0.354852	1	0.334737	0.492292	0.535801	0.224766	1.60066	0.45657	0.285238
LINC01176	NA	NA	2.36042	2.66988	1.60238	0.517188	0.678854	0.193712	0.285352
CYP4A22-AS1	0.153753	1	0.902022	1.45352	0.208876	0.0961457	0.231564	0.0661468	0.285652
CTD-2203K17.1	0.0780038	0.822849	2.14574	2.1255	0.835082	0.236293	0.389181	0.111171	0.285652
PLXNA4	0.00398036	0.118231	0.221558	0.304053	0.196165	0.0769555	0.885389	0.253099	0.285862
CTC-273B12.5	0.511778	1	2.07985	2.20202	0.22138	0.067045	0.10644	0.030447	0.286048
RP5-1068E13.7	0.257453	1	1.73418	1.83724	0.195505	0.0592838	0.112736	0.0322679	0.286224
RP11-102L12.2	0.465953	1	0.388992	0.351308	0.049073	0.0127002	0.126154	0.0361512	0.286563
HEXDC-IT1	0.434716	1	1.06371	1.44248	0.0713081	0.0277399	0.0670372	0.0192307	0.286866
USP6	0.698056	1	0.438859	0.491191	0.0162375	0.00521706	0.0369994	0.0106212	0.287066
NBPF2P	0.548131	1	1.87207	1.63671	0.146226	0.036744	0.0781093	0.0224499	0.287417
NACAD	0.00504713	0.136068	1.01774	1.29239	0.937123	0.342533	0.920788	0.265038	0.287839
DFNB31	0.0207084	0.330665	12.7177	13.5974	6.13933	1.89008	0.482739	0.139003	0.287947
MURC	0.349268	1	3.19205	3.37979	0.18906	0.0577533	0.0592284	0.0170878	0.288508
CCDC78	0.426042	1	5.61602	8.68131	1.54131	0.689463	0.274449	0.0794192	0.289377
TNFRSF12A	0.56103	1	16.1137	16.9462	46.5055	14.1713	2.88608	0.836252	0.289753
CCDC17	0.367706	1	1.52196	1.72205	0.0877753	0.0287886	0.0576725	0.0167176	0.289872
RPS18P9	0.0965394	0.933586	5.771	5.35643	1.52688	0.411604	0.264578	0.076843	0.290436
MGP	NA	NA	0.322912	0.262541	0.140765	0.0332969	0.435924	0.126826	0.290935
RP11-549J18.1	NA	NA	0.299092	0.181394	0.0193856	0.00342131	0.0648148	0.0188612	0.291001
MAFA	0.0894801	0.894611	0.939256	0.955722	1.95007	0.577447	2.07619	0.6042	0.291014
LINC01003	0.000906019	0.0482698	4.81272	5.66262	2.68447	0.920311	0.557786	0.162524	0.291373
LPL	4.8088e-05	0.00814621	0.731162	1.78985	2.90574	2.07716	3.97414	1.16052	0.292018
CTD-2659N19.2	0.476632	1	18.9163	18.4418	1.09761	0.312672	0.0580246	0.0169545	0.292196
SYCP2	0.632348	1	2.72738	3.31214	0.650595	0.23086	0.238542	0.0697012	0.292196
ARHGEF28	0.350835	1	0.889233	1.15862	3.50389	1.33402	3.94035	1.15139	0.292204
SLC26A4-AS1	0.0229255	0.353113	0.812535	0.88233	0.465966	0.148021	0.573472	0.167761	0.292537
RP11-489E7.4	1.6201e-06	0.000888597	9.42264	12.9222	13.0785	5.25204	1.38799	0.406435	0.292824
RNF208	0.0288143	0.411473	5.22544	7.24814	1.11875	0.45451	0.214097	0.0627071	0.292891
CSPG4P11	0.273029	1	0.706921	0.911256	0.0365739	0.013811	0.0517369	0.015156	0.292944
RP4-730K3.3	0.514913	1	1.21367	1.67455	0.0650036	0.0262881	0.0535595	0.0156986	0.293106
KLHL14	0.238337	1	0.816214	1.12574	0.754173	0.305561	0.923989	0.271431	0.29376
RNASEH2B-AS1	0.0464891	0.575832	0.971663	0.73158	0.57981	0.128356	0.596719	0.17545	0.294025
RP11-661A12.8	0.0745852	0.804971	0.201039	0.226735	0.052906	0.0175643	0.263163	0.0774662	0.294366
AC010504.2	0.00774096	0.177089	1.35652	1.6281	1.20076	0.424546	0.885177	0.260762	0.294587
FBXL22	0.0159978	0.277815	0.362143	0.627294	0.296613	0.151385	0.819049	0.24133	0.294647
PMS2P7	0.109446	1	2.13257	2.45647	0.300291	0.101968	0.140812	0.04151	0.29479
CTA-204B4.2	0.712302	1	4.65208	4.87116	0.0957342	0.0295595	0.0205788	0.00606827	0.29488
RP11-715J22.2	0.0767935	0.81606	0.505478	0.561342	0.114957	0.0377119	0.227422	0.0671817	0.295405
AC097662.2	0.469857	1	1.30696	2.7589	2.98298	1.86137	2.28238	0.674678	0.295603
DMTN	0.0258879	0.384624	4.57503	8.45701	2.35464	1.28913	0.514672	0.152433	0.296176
TXLNB	NA	NA	0.171594	0.234964	0.23884	0.0968969	1.39189	0.41239	0.296281
TNFRSF10C	0.0319756	0.442359	2.33756	3.26416	1.71553	0.710487	0.733898	0.217663	0.296585
ROM1	0.332531	1	4.82465	5.86337	4.02388	1.452	0.834025	0.247639	0.29692
MYH16	NA	NA	0.705193	0.25212	0.0221973	0.00235841	0.0314769	0.00935432	0.29718
TMEM158	0.00398915	0.118231	3.04992	4.4644	2.67566	1.16495	0.877289	0.260942	0.297442
RP11-213G2.3	0.0363946	0.484485	2.30318	2.44291	0.674702	0.213147	0.292944	0.0872513	0.297843
ANKRD7	0.00107192	0.0529194	2.41303	2.36894	2.84894	0.834065	1.18065	0.352084	0.298212
SDR42E1	0.790983	1	0.0780777	0.0626268	0.0074355	0.00177956	0.0952321	0.0284153	0.29838
CTAGE7P	0.693973	1	1.72652	1.9859	0.0506354	0.0173855	0.029328	0.00875447	0.298502
RP11-150O12.6	0.00803608	0.181273	12.6664	26.6672	3.7874	2.38191	0.299012	0.0893198	0.298717
KIAA2012	0.196324	1	0.20995	0.260647	0.0378136	0.0140234	0.180108	0.0538023	0.298723
CA12	0.0316428	0.439795	2.20088	3.69491	5.35302	2.68484	2.43222	0.726632	0.298753
PPP2R2C	0.460581	1	4.26134	5.68167	3.05099	1.21607	0.71597	0.214034	0.298943
RP11-677M14.7	0.145391	1	0.628853	0.784212	0.139515	0.0521152	0.221856	0.0664555	0.299543
UPK3BL	0.203032	1	9.97285	10.7699	0.551785	0.178577	0.0553287	0.0165811	0.299684
RP11-92C4.3	0.0105845	0.217209	6.15386	7.73364	2.32574	0.87649	0.377932	0.113335	0.299881
RP11-153M7.3	0.607634	1	0.343278	0.309419	0.0220335	0.00596175	0.0641856	0.0192676	0.300185
CTD-3035K23.7	NA	NA	0.543	0.786163	0.152564	0.0664823	0.280965	0.0845655	0.300982
CTF1	0.0747599	0.805205	1.74772	1.87886	0.646806	0.209325	0.370086	0.111411	0.30104
FLJ31662	0.354312	1	0.510861	0.620131	0.0443099	0.0161999	0.0867357	0.0261234	0.301183
EFTUD1P1	NA	NA	1.08715	2.29097	0.370469	0.235152	0.340771	0.102643	0.301208
EGFR-AS1	NA	NA	0.115167	0.116244	0.191272	0.0583434	1.66082	0.501905	0.302202
SYK	0.0123733	0.237553	5.94472	8.67541	4.29574	1.8945	0.722614	0.218376	0.302202
LAMA2	NA	NA	0.0778733	0.122708	0.467796	0.223041	6.00714	1.81766	0.302583
NBPF8P	0.91336	1	1.95069	2.08381	0.0243745	0.00788674	0.0124953	0.00378477	0.302895
RP11-123K19.1	NA	NA	2.61735	3.99737	0.81865	0.378797	0.312778	0.0947616	0.302967
AC006130.3	NA	NA	0.968359	0.908212	0.100484	0.028598	0.103767	0.0314882	0.303451
MLC1	NA	NA	0.133601	0.336606	1.28539	0.985784	9.62111	2.9286	0.304393
RP11-154J22.1	0.725591	1	0.939131	1.32424	0.185186	0.0795824	0.197189	0.0600967	0.304767
RP5-1065J22.8	0.388499	1	1.58769	1.3269	0.131957	0.0336527	0.0831126	0.0253619	0.305151
XKR6	0.000267317	0.023241	2.27422	3.81995	1.57583	0.808298	0.69291	0.211599	0.305377
TDH	0.127086	1	1.19239	1.1174	0.697834	0.199766	0.58524	0.178778	0.305477
PPP1R26	0.14346	1	13.4401	15.4731	4.16647	1.46607	0.310003	0.0947496	0.305641
GJA9	NA	NA	0.409573	0.314644	0.103454	0.0243059	0.25259	0.0772489	0.305827
KLF14	0.00842888	0.185826	0.307024	0.349869	0.246438	0.0859256	0.802667	0.245594	0.305972
ENTPD2	NA	NA	0.353459	0.156241	0.203645	0.0275574	0.576149	0.176378	0.306132
CTC-429P9.3	0.989169	1	5.16582	4.48255	0.119702	0.0318089	0.0231719	0.00709616	0.30624
MSC	0.169758	1	0.610224	1.22853	0.393215	0.242567	0.644378	0.197445	0.306412
RP11-264B17.2	0.697294	1	39.504	39.644	0.442355	0.136071	0.0111977	0.00343232	0.30652
USP32P1	0.621846	1	0.615646	0.740111	0.0315959	0.0116543	0.0513215	0.0157467	0.306824
CDKN2B-AS1	0.000483133	0.0344952	4.43898	4.89487	3.62861	1.22973	0.817442	0.251228	0.307335
TPK1	8.62587e-05	0.0118291	2.84849	3.71311	6.63912	2.66005	2.33075	0.716394	0.307366
ABCC8	0.841963	1	4.1968	3.78961	3.79379	1.05377	0.903972	0.278068	0.307607
SNORA72	NA	NA	62.353	38.6862	62.1452	11.8639	0.996667	0.30667	0.307696
TEKT3	NA	NA	0.555062	1.02669	0.347903	0.198285	0.626782	0.19313	0.30813
ABCA2	0.0196315	0.320617	22.0272	31.9168	12.447	5.55895	0.565074	0.17417	0.308225
PAXIP1-AS1	0.0222294	0.346549	11.4301	14.4016	2.39532	0.930573	0.209562	0.0646159	0.308337
HSD11B1L	0.0115611	0.226748	8.58821	9.43514	7.34735	2.49143	0.855516	0.264059	0.308654
TEX22	0.100451	0.953659	1.38218	2.28016	1.12203	0.571614	0.811783	0.25069	0.308814
AC004893.11	0.438102	1	1.7139	1.63706	0.138308	0.0408008	0.0806978	0.0249232	0.308846
RP11-630A13.4	NA	NA	0.179156	0.129846	0.0212188	0.00475066	0.118438	0.0365869	0.308913
NPR1	NA	NA	0.0869557	0.0684302	0.0773828	0.0188274	0.889911	0.275133	0.309169
CLCNKB	NA	NA	0.186983	0.250608	0.0972155	0.0403086	0.519916	0.160843	0.309364
CARNS1	0.865984	1	0.512787	0.614921	0.43385	0.160975	0.846063	0.261782	0.309412
RP11-795F19.1	0.827656	1	2.22875	2.37237	0.205491	0.0677462	0.0922001	0.0285563	0.309721
RP5-1092A3.4	0.584159	1	8.49692	10.4494	0.20818	0.0793598	0.0245006	0.00759468	0.309979
RP11-542C16.1	0.0454437	0.568589	3.40481	3.51664	2.08448	0.668229	0.612216	0.190019	0.310379
RP11-43F13.4	NA	NA	0.207013	0.138125	0.0853754	0.0176937	0.412416	0.128099	0.310607
DLEU2L	0.58276	1	0.660117	0.701426	0.0282097	0.00932016	0.0427344	0.0132874	0.310931
RP11-10A14.3	2.08973e-05	0.00487953	1.72192	2.27141	3.27024	1.34166	1.89918	0.590673	0.311014
AC145124.2	0.00151339	0.0658688	2.84018	4.12622	1.57581	0.712565	0.554828	0.172692	0.311253
SPATA1	NA	NA	1.8231	2.44451	1.2409	0.518982	0.680654	0.212305	0.311914
AP006621.5	0.471243	1	25.0322	35.5241	5.13743	2.2779	0.205233	0.0641227	0.312439
RP11-410L14.2	0.00480016	0.131654	9.77659	12.3182	6.85045	2.69819	0.700699	0.219041	0.312603
DPP7	0.0956521	0.931753	22.4801	29.3654	4.45222	1.81915	0.198052	0.0619488	0.312791
RP11-46F15.2	0.33195	1	1.61913	2.11684	0.156791	0.0641935	0.0968366	0.0303252	0.313158
ASLP1	0.54554	1	1.87333	1.87962	0.202885	0.0637758	0.108302	0.0339302	0.313293
FBXO6	0.844336	1	0.974876	0.955543	0.035436	0.0108971	0.0363492	0.0114041	0.313737
RP11-368N21.5	NA	NA	0.603095	0.538021	0.171646	0.0481652	0.284609	0.0895229	0.314547
RP11-23J9.4	0.0268572	0.395623	1.48405	1.36997	0.249654	0.0724951	0.168225	0.0529173	0.314563
EPHA10	0.815569	1	1.38151	2.85917	0.931474	0.606653	0.674243	0.212178	0.314691
FGF8	NA	NA	0.749068	0.954169	0.611971	0.245366	0.816977	0.257152	0.31476
RP11-97O12.6	0.993288	1	1.03306	1.07176	0.00848886	0.00277704	0.0082172	0.0025911	0.315327
KCNJ3	0.369804	1	0.230559	0.352624	0.431414	0.20833	1.87117	0.590799	0.315739
AC026150.8	NA	NA	1.78189	1.32781	0.172029	0.0404811	0.096543	0.0304871	0.315788
TTC16	0.136562	1	0.121279	0.14105	0.0375871	0.0138103	0.309923	0.0979107	0.31592
CNTNAP3B	0.361167	1	4.08988	4.74639	1.00721	0.370625	0.246269	0.0780857	0.317075
SV2C	0.791205	1	0.124958	0.118345	0.0771442	0.0231841	0.617361	0.195903	0.317323
CCDC148	NA	NA	0.384642	0.578438	1.27468	0.609075	3.31394	1.05297	0.317738
LINC00976	0.715267	1	5.82566	4.87308	0.185755	0.0494121	0.0318857	0.0101398	0.318005
AC009234.1	0.345632	1	43.9374	68.1811	3.35655	1.65757	0.0763939	0.0243113	0.318236
FTLP12	NA	NA	1.88248	3.20229	1.09565	0.593258	0.582025	0.185261	0.318304
KLF9	0.000521805	0.0356374	7.60244	8.79924	4.59757	1.69482	0.604749	0.19261	0.318495
NRCAM	2.51427e-06	0.0010861	4.08714	6.90578	8.18559	4.40903	2.00277	0.638455	0.318786
RP13-977J11.2	0.0485964	0.595952	1.21838	1.6664	0.454951	0.198724	0.373406	0.119253	0.319366
RP11-861E21.2	0.326774	1	2.41063	3.32844	0.182205	0.0805279	0.075584	0.0241939	0.320093
TMEM151B	NA	NA	0.497691	0.600881	0.437068	0.169242	0.878191	0.281656	0.320723
AC004951.5	0.00624696	0.155088	1.87377	2.4565	1.12484	0.474238	0.600308	0.193054	0.321592
FBXO41	0.523883	1	3.23904	4.21885	0.998064	0.418239	0.308136	0.0991358	0.321728
AC007743.1	0.67724	1	0.487482	0.532125	0.0672868	0.0236397	0.138029	0.0444251	0.321853
RP11-104H15.7	0.228237	1	0.626777	0.512738	0.112817	0.0297149	0.179995	0.0579534	0.321971
ANKRD20A4	NA	NA	0.0763959	0.139971	0.243368	0.143858	3.18562	1.02777	0.322628
RP11-379K17.12	0.846787	1	5.90292	5.09976	0.045904	0.0128039	0.00777649	0.00251069	0.322856
CTC-339O9.1	0.605121	1	0.719149	0.686686	0.0389605	0.0120146	0.0541758	0.0174965	0.322958
RP11-613H2.2	1	1	75.9007	65.525	0.151225	0.0421831	0.00199241	0.000643771	0.323112
P2RX7	NA	NA	0.23828	0.144112	0.0415921	0.00812942	0.174551	0.0564104	0.323174
PROB1	0.715131	1	1.65234	1.60582	0.0535041	0.0168142	0.0323808	0.0104708	0.323364
CDK10	0.8415	1	151.509	164.905	73.2844	25.793	0.483697	0.156411	0.323366
RP11-54O7.3	0.780701	1	12.4042	18.6079	0.253573	0.123078	0.0204425	0.00661429	0.323556
TMEM178B	0.14403	1	3.20599	4.08692	8.76791	3.61843	2.73485	0.885368	0.323735
RP11-104G3.2	0.0167683	0.286303	4.36115	5.14658	1.80884	0.691618	0.414762	0.134384	0.324003
GRIN3B	NA	NA	0.322272	0.523628	0.161116	0.0848884	0.499938	0.162116	0.324272
SEL1L3	0.591952	1	6.52459	9.6692	6.81053	3.27316	1.04382	0.338514	0.324302
MADCAM1	0.363397	1	1.71822	2.07208	0.303134	0.118652	0.176423	0.0572623	0.324573
CACNG4	0.486639	1	0.289124	0.256378	0.0424449	0.0122223	0.146805	0.047673	0.324736
SH3D21	0.901912	1	4.35978	4.08053	2.22173	0.675706	0.509597	0.165593	0.324948
RP4-794I6.4	0.112294	1	0.336634	0.390793	0.0571849	0.0215731	0.169873	0.0552034	0.324969
C8orf31	0.0200566	0.324797	3.86318	4.02708	2.23975	0.759466	0.579768	0.18859	0.325285
WEE2-AS1	3.6609e-09	9.03668e-06	1.92181	1.68978	45.6745	13.0637	23.7664	7.73101	0.325291
C2orf81	0.577059	1	4.12897	4.01262	1.36245	0.431057	0.329973	0.107425	0.325558
OR1F1	NA	NA	0.8428	0.839769	0.350719	0.11388	0.416136	0.135609	0.325876
LINC00899	0.400026	1	0.170616	0.205174	0.015374	0.00603065	0.0901088	0.0293929	0.326193
ASIC3	0.0433373	0.547387	9.15618	11.271	1.77719	0.713984	0.194097	0.063347	0.326367
NUDT18	0.00168757	0.0690984	2.64514	3.48891	1.3844	0.596548	0.523375	0.170984	0.326695
ZNF658	0.00268823	0.0930861	1.91661	2.44026	1.09069	0.454424	0.569072	0.18622	0.327233
HCN4	0.00818497	0.182724	0.212291	0.468973	0.166466	0.120374	0.784141	0.256676	0.327334
HTN3	0.582124	1	1.34246	1.26441	0.138401	0.0426799	0.103095	0.0337548	0.327414
PDE1A	0.309367	1	0.451401	1.1974	0.242464	0.210945	0.537137	0.176169	0.327978
LRRC4	0.872116	1	1.55736	2.16832	0.519399	0.237402	0.333512	0.109487	0.328283
MYLK4	0.0635913	0.72114	0.213221	0.369866	0.0695611	0.0396152	0.326239	0.107107	0.328308
RP13-941N14.1	NA	NA	1.55357	2.61733	2.51665	1.3921	1.61991	0.531878	0.328337
SLC26A10	0.497515	1	2.13038	3.54339	0.430249	0.235013	0.201959	0.0663243	0.328405
HOXC-AS1	0.0292741	0.415634	10.2363	15.0744	8.49577	4.11761	0.829965	0.273152	0.329113
RTEL1-TNFRSF6B	0.261937	1	2.42642	3.41789	0.262365	0.121791	0.108128	0.0356334	0.329547
RP11-212P7.2	0.131986	1	1.94541	1.90865	0.249674	0.0808907	0.12834	0.0423811	0.330225
SPAG8	0.0986812	0.943221	1.2093	1.01264	0.559916	0.155192	0.463008	0.153255	0.330998
RP5-901A4.1	0.0763932	0.813497	1.8791	2.35573	0.626936	0.260365	0.333636	0.110524	0.331271
ANKRD18A	0.12501	1	7.2009	9.74425	5.03003	2.25686	0.698528	0.231609	0.331568
SSBP3-AS1	0.742328	1	0.774263	0.774917	0.0251098	0.00834807	0.0324306	0.0107729	0.332182
LRRC24	0.0110283	0.221066	11.8313	13.9801	3.83915	1.50912	0.324491	0.107948	0.332668
ADAM12	NA	NA	0.226863	0.0405858	0.180001	0.010713	0.793435	0.263959	0.332679
ELFN2	0.631573	1	0.543941	0.828588	1.1016	0.558642	2.02522	0.67421	0.332907
GP1BB	0.00424686	0.123175	0.70391	1.53527	0.97127	0.705648	1.37982	0.459625	0.333105
SHANK1	0.848136	1	2.46291	2.48036	0.308915	0.103736	0.125427	0.041823	0.333445
SPATA6L	0.0051196	0.136726	0.876692	1.00901	0.634858	0.24367	0.724152	0.241494	0.333486
TAL1	0.0753331	0.806093	0.313297	0.428232	0.262045	0.119464	0.836411	0.27897	0.333533
GAS6-AS1	0.488264	1	0.14764	0.166726	0.0439851	0.0165983	0.297921	0.0995544	0.334163
AC007405.4	0.528376	1	1.13276	0.920518	5.06687	1.37689	4.47303	1.49578	0.334399
RP11-509E10.3	NA	NA	0.294392	0.202873	0.0279941	0.00645477	0.0950912	0.0318168	0.334592
GPR61	0.56523	1	0.55957	0.718637	0.144646	0.0621987	0.258495	0.0865509	0.334826
LINC01197	0.128161	1	0.79504	1.27626	0.644234	0.34631	0.810316	0.271348	0.334866
CTA-315H11.2	0.606164	1	1.0509	1.3616	0.0323328	0.0140899	0.0307668	0.010348	0.336338
RP11-597M12.1	0.652523	1	13.6623	14.7762	0.498191	0.181468	0.0364647	0.0122811	0.336795
SHISA8	0.0470425	0.581852	1.67341	2.40698	3.34884	1.6234	2.00121	0.674455	0.337024
MFSD3	6.66181e-05	0.0100932	33.8006	43.7102	23.4621	10.2266	0.694133	0.233964	0.337059
CTD-2340E1.2	0.223178	1	4.52265	4.74539	1.11761	0.395543	0.247114	0.0833531	0.337306
OLFML2A	0.0018991	0.0754357	0.534619	0.549957	0.96064	0.33398	1.79687	0.607284	0.337968
MLXIPL	0.00209411	0.0809487	9.35219	12.8507	3.61223	1.68024	0.386244	0.130751	0.338519
KCNMA1	0.310467	1	0.566794	1.13713	0.378356	0.257133	0.667537	0.226125	0.338745
RP11-307C19.1	0.143819	1	0.231325	0.275279	0.0851053	0.034325	0.367904	0.124692	0.338925
PADI3	NA	NA	0.115143	0.0511352	0.0638536	0.00961899	0.554559	0.188109	0.339205
TNXB	NA	NA	0.603063	0.515124	0.0388456	0.0112561	0.0644138	0.0218512	0.339232
RASSF1-AS1	0.0179228	0.300375	1.2978	1.62733	1.5304	0.651488	1.17923	0.400342	0.339495
STKLD1	0.379909	1	1.41187	1.50043	1.41792	0.51216	1.00429	0.341342	0.339886
RAD21-AS1	0.000805585	0.0459396	0.510221	0.499122	0.667691	0.222004	1.30863	0.444789	0.339889
PPL	0.52164	1	0.373908	0.383117	0.241087	0.0839611	0.644776	0.219153	0.339889
ANKRD36BP1	0.953443	1	12.9359	11.2097	0.0873746	0.0257451	0.00675443	0.00229668	0.340026
TRIM72	0.998876	1	0.270159	0.296652	0.0402369	0.0150365	0.148938	0.0506873	0.340325
NRBP2	0.0126638	0.240195	8.47887	8.98973	3.50556	1.26653	0.413447	0.140886	0.340761
TTYH1	0.743492	1	1.34566	1.86149	0.687025	0.324126	0.510549	0.174122	0.341048
RP11-87H9.4	0.661959	1	3.51906	3.3641	0.142968	0.0466618	0.0406268	0.0138705	0.341413
ABCB4	0.000162984	0.016965	0.258138	0.290066	0.268433	0.10315	1.03988	0.355609	0.34197
RP11-809N8.5	0.00404131	0.119367	600.765	752.787	531.782	227.911	0.885175	0.302756	0.34203
TRAF1	0.206394	1	1.3864	1.58093	0.193513	0.0755667	0.139579	0.0477989	0.342449
MYOM2	8.81887e-08	0.000165554	6.35111	18.9547	4.85311	4.97137	0.764136	0.262276	0.343233
GNGT1	0.0063552	0.157098	1.71642	1.90074	0.806337	0.306779	0.469778	0.1614	0.343566
LDHAL6A	0.33459	1	0.37901	0.391534	0.0455373	0.0161644	0.120148	0.0412848	0.343616
GTDC1	0.536936	1	7.2503	11.6855	17.3124	9.59164	2.38782	0.820816	0.343751
RP11-81A22.4	0.629064	1	1.66781	2.05345	0.0481929	0.0203979	0.0288959	0.00993348	0.343768
RP11-521B24.5	0.619027	1	78.5975	91.6905	1.19124	0.478319	0.0151562	0.00521667	0.344194
ST7-AS1	0.00126003	0.0582324	0.617741	1.01561	0.368095	0.208352	0.595873	0.20515	0.344284
LRRC36	0.452663	1	2.09466	1.579	0.78262	0.203191	0.373626	0.128683	0.344417
FLJ37035	NA	NA	1.48638	2.23897	2.82737	1.4677	1.90219	0.655525	0.344617
CTB-55O6.12	0.779393	1	3.54867	4.06727	1.63065	0.6449	0.45951	0.158558	0.34506
TLE6	0.00157737	0.0671746	1.73449	1.70723	2.22395	0.755386	1.28219	0.442463	0.345083
RP11-1055B8.4	0.854129	1	5.9995	6.71129	0.332699	0.128449	0.0554545	0.0191392	0.345134
RP11-475J5.6	0.148613	1	17.9489	24.8778	4.16347	1.99471	0.231962	0.0801803	0.345661
RP11-395A13.2	0.358931	1	1.92578	1.90564	0.426111	0.145855	0.221267	0.0765386	0.345911
CTC-558O2.1	NA	NA	0.104064	0.05442	0.017036	0.00308625	0.163707	0.0567117	0.346422
GS1-124K5.4	0.00100037	0.0508396	7.31183	7.49789	7.95798	2.82826	1.08837	0.377207	0.34658
RPL5P23	NA	NA	0.54198	0.45975	3.21311	0.945354	5.92847	2.05623	0.346841
CRAT	0.000689691	0.0421967	17.2615	18.0902	15.3736	5.58912	0.890629	0.308958	0.346899
TSKS	0.347688	1	0.707329	0.928185	0.367179	0.167348	0.519106	0.180296	0.34732
RP5-908M14.10	0.6261	1	2.02614	2.05051	0.0699467	0.0246021	0.0345221	0.011998	0.347546
GLIDR	0.00316847	0.10147	1.02285	1.19179	0.773209	0.313204	0.755936	0.262801	0.34765
SYNJ2BP	0.858917	1	19.4255	18.2572	3.27969	1.07229	0.168834	0.0587324	0.34787
ABCC11	0.293391	1	0.467945	0.482283	0.435549	0.156184	0.93077	0.323843	0.34793
EYA1	4.56053e-06	0.00160819	5.05955	6.3788	6.8299	2.9966	1.3499	0.469775	0.348006
RP11-1007O24.3	0.0786201	0.824318	0.745235	0.956093	0.489446	0.218696	0.656767	0.228739	0.348281
RP11-334J6.6	NA	NA	1.84483	1.87464	0.949351	0.336013	0.514601	0.179241	0.348311
SLC13A4	0.0202898	0.326734	7.7073	8.3935	2.72071	1.03203	0.353004	0.122956	0.348313
AC005077.14	0.375954	1	0.212847	0.288612	0.0092344	0.00436266	0.0433852	0.015116	0.348414
MYC	1.3395e-07	0.000165554	51.2635	63.949	111.015	48.2598	2.16558	0.754661	0.34848
RP11-278A23.4	0.233942	1	2.42566	2.96796	0.310376	0.132353	0.127955	0.0445939	0.348512
AC009501.4	0.31217	1	2.03799	2.26659	1.5363	0.595496	0.753831	0.262728	0.348523
RP11-44F14.2	NA	NA	1.1847	1.19874	0.0551357	0.0194614	0.0465398	0.0162349	0.348839
FAM20C	0.193465	1	3.40771	9.05111	1.53986	1.42776	0.451875	0.157744	0.349088
PPP1R16A	0.0481181	0.592189	31.9866	32.9239	5.93304	2.13227	0.185485	0.0647636	0.349158
COL14A1	1.79244e-06	0.00093853	0.903266	1.88243	1.75974	1.28056	1.9482	0.68027	0.349179
WNT9B	NA	NA	0.173578	0.114659	0.0373365	0.00861262	0.215099	0.0751151	0.349211
EGFL7	0.000158144	0.016561	16.6467	18.2917	23.7867	9.13359	1.42891	0.49933	0.349447
RP11-229E13.4	0.808374	1	915.519	871.786	6.26562	2.08512	0.00684379	0.00239178	0.349482
RP11-55K13.1	0.607255	1	0.559211	0.582176	0.0269723	0.00982536	0.0482328	0.016877	0.349906
CLDN1	0.0785148	0.824277	0.363805	0.599635	0.667747	0.385751	1.83545	0.64331	0.350491
RP5-1136G13.2	0.000243489	0.0222921	1.37087	1.52236	1.40884	0.548432	1.0277	0.360251	0.350542
MAPK15	0.0426915	0.54286	6.14872	7.9163	1.4477	0.653691	0.235447	0.0825753	0.350717
COL13A1	0.392093	1	3.57116	5.00961	4.65157	2.29004	1.30254	0.457129	0.350953
RP11-968A15.2	0.620637	1	4.47812	3.62659	0.0666274	0.0189508	0.0148784	0.00522551	0.351214
THEM6	0.00733917	0.172111	24.7007	28.9904	20.4216	8.42022	0.826762	0.290449	0.351309
RP11-110G21.1	0.00815012	0.182654	7.62704	9.22804	4.39658	1.86968	0.576446	0.202609	0.351479
RP11-520H14.7	0.631075	1	0.601865	0.477217	0.035409	0.00987695	0.0588321	0.020697	0.351797
RP11-265N6.2	0.984013	1	12.7824	10.0816	0.168695	0.0468321	0.0131974	0.0046453	0.351985
YPEL1	0.933445	1	3.76697	3.75038	2.09892	0.736047	0.557191	0.196259	0.35223
NTNG2	0.197957	1	0.82354	1.21448	0.29391	0.15274	0.356886	0.125766	0.352397
CEMP1	0.757927	1	11.8708	13.525	0.211588	0.0849785	0.0178242	0.00628307	0.352501
RP11-390E23.6	0.00691211	0.164854	2.86411	2.72417	1.23111	0.413112	0.42984	0.151647	0.352798
C8orf82	0.000265118	0.023241	14.3581	17.9604	29.6167	13.0965	2.06272	0.729188	0.353508
PIWIL2	0.940533	1	0.497469	0.450097	0.0621773	0.0198901	0.124987	0.0441907	0.353562
NAV3	0.948286	1	1.90416	1.53268	0.593983	0.169114	0.31194	0.110339	0.353718
AP000662.4	NA	NA	0.248403	0.268082	0.105794	0.0404083	0.425897	0.150731	0.353915
MRPL23-AS1	NA	NA	0.90534	1.17949	0.0261886	0.012077	0.0289268	0.0102392	0.353968
TMEM198	0.433075	1	6.3777	8.6087	4.88313	2.33564	0.765657	0.271312	0.354351
C9orf43	0.000109432	0.0138979	10.9654	13.24	11.5018	4.92143	1.04892	0.371709	0.354374
MET	0.000586288	0.0378003	15.944	21.7939	21.9868	10.6512	1.379	0.488724	0.354404
ANGPT2	0.0158318	0.276111	0.155656	0.142338	0.0899491	0.0291912	0.577871	0.205084	0.354895
AC009120.3	0.314559	1	3.45321	3.71782	0.292334	0.111769	0.0846557	0.030063	0.355121
GIGYF1	0.110483	1	24.8742	30.0423	18.2041	7.81208	0.731847	0.260036	0.355315
ZMYND10	0.181601	1	2.05977	2.59676	0.867285	0.388874	0.421059	0.149754	0.355659
GRB10	0.00349852	0.107948	30.9584	38.354	31.5951	13.939	1.02057	0.36343	0.356106
RP11-216L13.19	0.156049	1	1.66248	1.53531	0.417768	0.137523	0.251292	0.0895734	0.356452
ERVH48-1	NA	NA	0.16016	0.146636	0.03586	0.0117191	0.223901	0.0799197	0.356942
RP5-902P8.12	0.148392	1	0.828325	0.825449	0.174253	0.0621663	0.210368	0.0753121	0.358002
RP11-629B11.5	0.00246637	0.0889902	1.19428	1.59207	1.97728	0.944836	1.65563	0.593464	0.358453
RP11-65F13.3	0.168879	1	0.204804	0.271486	0.0349495	0.0166283	0.170649	0.0612492	0.35892
RP11-435F17.3	NA	NA	0.591393	0.91427	0.145739	0.0809373	0.246433	0.0885267	0.359232
TYMSOS	0.0108126	0.219286	5.79822	6.56959	11.8706	4.83284	2.04728	0.735638	0.359324
ANKAR	0.791806	1	3.33081	3.50319	0.692914	0.26216	0.208032	0.0748347	0.359727
RP11-350N15.6	0.570846	1	1.83374	1.73978	0.0852714	0.0291129	0.0465014	0.0167337	0.359853
STEAP2	0.000948946	0.0492398	2.72723	3.80391	5.63881	2.83194	2.0676	0.744481	0.360071
FCRLB	0.0451481	0.56612	0.498131	0.640998	0.676303	0.313923	1.35768	0.489741	0.360719
FBLL1	0.0372423	0.49198	0.658429	0.994988	0.444206	0.242209	0.674645	0.243429	0.360825
PDAP1	0.0295122	0.417985	193.053	179.777	600.705	201.874	3.11161	1.12291	0.360879
ASAH2	0.372063	1	0.782565	1.08162	1.18473	0.59102	1.51391	0.546421	0.360935
RP11-83A24.2	0.295956	1	1.05305	1.70444	0.887965	0.518754	0.843232	0.304355	0.360938
DUSP8P5	0.33938	1	3.6731	3.65601	0.503481	0.180958	0.137073	0.049496	0.361094
TAS2R4	0.706216	1	0.915105	0.863695	0.0193491	0.00660152	0.0211441	0.00764335	0.361488
SLC12A9	0.0152417	0.269837	29.1797	28.2014	20.3873	7.12864	0.698681	0.252776	0.36179
CTC-303L1.2	NA	NA	1.95133	2.02814	0.129472	0.048705	0.0663506	0.0240146	0.361935
ISG15	0.0669676	0.745628	10.3617	18.2381	2.97325	1.89748	0.286946	0.104039	0.362574
RP1-45C12.1	NA	NA	2.18799	3.05839	1.3923	0.706766	0.636337	0.231091	0.363158
CATSPERG	0.214266	1	2.14829	1.78463	0.983012	0.29752	0.457579	0.166712	0.364336
RAB38	NA	NA	0.364872	1.36218	0.902824	1.22826	2.47436	0.901687	0.364412
CTD-2517O10.6	NA	NA	0.412329	0.771548	0.304089	0.207422	0.737491	0.268839	0.364531
RGS20	0.00209972	0.0809846	6.60908	7.52675	6.46508	2.68495	0.978212	0.356721	0.364666
PLEKHA2	0.00834863	0.184944	3.30972	4.99148	5.61954	3.09562	1.69789	0.620181	0.365266
RP11-968A15.8	NA	NA	1.18061	1.61475	0.498213	0.248934	0.421996	0.154163	0.365317
NECAB2	0.251368	1	1.9055	4.08449	0.774628	0.606761	0.406522	0.148552	0.365423
PCAT6	0.032148	0.443679	2.33033	2.74643	1.64022	0.706988	0.703857	0.257421	0.365729
CTD-2260A17.2	0.673174	1	0.350259	0.607325	0.324479	0.205787	0.926397	0.338842	0.365763
LINC01252	0.611261	1	0.621824	0.734074	0.0432958	0.0187029	0.0696271	0.0254782	0.365924
RP11-254F7.2	0.131099	1	2.20855	3.14791	0.480477	0.25063	0.217553	0.0796179	0.36597
AC005537.2	0.147716	1	1.35961	1.51839	2.43476	0.995812	1.79078	0.655834	0.366229
CCDC170	NA	NA	0.257751	0.717283	0.596279	0.60799	2.31339	0.847629	0.366401
C7orf73	0.00322954	0.102391	46.7508	49.3651	57.314	22.1945	1.22595	0.449599	0.366736
PNMA2	0.0114282	0.225855	6.97558	10.024	5.38128	2.83903	0.771446	0.283223	0.367133
CCDC171	0.00082351	0.0468073	0.869707	1.27679	0.790651	0.42628	0.9091	0.333869	0.367252
AL845472.1	0.0937184	0.922392	4.53971	4.87811	0.663056	0.261712	0.146057	0.0536503	0.367325
RP11-119F19.4	0.222444	1	4.03663	4.57864	0.975706	0.406567	0.241713	0.0887965	0.367363
CTD-2619J13.3	0.154296	1	1.20334	1.3235	0.31542	0.127492	0.26212	0.0963294	0.367501
RP3-355L5.4	NA	NA	0.59229	0.691106	0.0709788	0.0304397	0.119838	0.0440449	0.367537
AC022098.1	0.116311	1	255.847	288.955	78.6863	32.6912	0.307552	0.113136	0.367859
RP11-51O6.1	0.0822953	0.847279	2.80522	4.37568	1.2335	0.70863	0.439716	0.161947	0.3683
SNHG25	0.788597	1	109.059	106.388	229.338	82.4872	2.10288	0.775343	0.368705
RP11-258F22.1	0.680901	1	1.67528	1.47166	0.122235	0.039609	0.0729639	0.0269145	0.368874
CTD-2547L16.1	NA	NA	1.25866	1.55945	2.94218	1.3447	2.33755	0.862291	0.368887
RP11-268J15.5	0.698514	1	1.73319	2.19254	0.0585282	0.0273168	0.0337691	0.012459	0.368946
CPNE5	NA	NA	0.05639	0.103039	0.0520863	0.0351385	0.92368	0.341021	0.369199
RAD51-AS1	0.346199	1	14.3101	18.3937	5.72939	2.71903	0.400374	0.147824	0.369215
TOPORS-AS1	3.69688e-06	0.00140103	11.614	11.9263	22.8118	8.64956	1.96416	0.725251	0.369242
BEAN1	0.613248	1	0.516636	0.759654	0.427147	0.232016	0.826785	0.305423	0.369411
UBA52P6	NA	NA	2.07094	1.85215	2.09186	0.69154	1.0101	0.373371	0.369638
KIAA1161	0.0109497	0.219779	2.70877	2.92082	6.2324	2.48482	2.30082	0.850727	0.369749
ADCY1	0.638943	1	7.81567	8.32809	0.5919	0.233412	0.0757325	0.0280271	0.37008
FAM167A	0.0753423	0.806093	1.24197	1.32406	0.791917	0.312736	0.63763	0.236195	0.370426
CLDN7	NA	NA	0.55686	0.699485	0.597806	0.278307	1.07353	0.397874	0.370622
TMEM191A	0.590455	1	1.12675	2.22295	0.422498	0.309016	0.37497	0.139012	0.370727
CNTD1	0.861763	1	1.04709	1.09157	0.360507	0.139451	0.344294	0.127753	0.371057
NAPEPLD	0.0516296	0.622111	5.91001	8.37957	6.28794	3.30971	1.06395	0.394974	0.371234
RP11-314N13.3	NA	NA	2.08963	2.93313	0.284954	0.14854	0.136366	0.0506421	0.37137
SMIM19	0.000517757	0.0355013	62.7979	75.1205	44.776	19.9116	0.713017	0.265062	0.371747
GPSM3	0.142832	1	0.916502	0.724446	0.248365	0.0729873	0.270992	0.100749	0.371779
ZNF395	0.0112888	0.224464	18.0314	20.0234	18.9485	7.82787	1.05086	0.390936	0.372015
ODF3B	0.838314	1	2.89759	3.707	0.0983722	0.0468235	0.0339497	0.0126311	0.372054
TMC3	0.0810777	0.83939	0.28772	0.319208	0.144432	0.0596441	0.501988	0.18685	0.372221
IPO5P1	0.670286	1	12.0947	15.3503	0.472548	0.223395	0.0390707	0.0145531	0.372482
PHYHD1	0.00148766	0.0649123	42.4987	50.1607	23.8671	10.4943	0.561596	0.209214	0.372534
RP1-309F20.3	NA	NA	1.91407	2.3326	0.507425	0.230421	0.265103	0.0987829	0.372621
RORB	0.00766646	0.176436	0.379941	0.446068	0.436619	0.191017	1.14918	0.428224	0.372636
BNIP3L	3.55389e-05	0.00671664	23.8783	32.8141	67.8621	34.7539	2.842	1.05911	0.372665
RP11-44M6.7	0.543385	1	0.855673	0.998519	0.0616595	0.0268213	0.0720597	0.0268611	0.372762
JRK	0.0883981	0.889075	26.4071	28.4982	6.13387	2.46754	0.232281	0.0865858	0.372763
RP5-1112D6.7	NA	NA	0.389356	0.421591	0.0300191	0.01214	0.0770994	0.0287957	0.373488
CTD-2270P14.2	0.82759	1	0.934919	0.810992	0.042819	0.0138752	0.0457997	0.0171089	0.37356
RP11-347I19.7	0.127121	1	1.74583	2.2031	0.537713	0.253592	0.307998	0.115107	0.373726
FAM27C	0.00925335	0.198127	12.5215	13.7418	5.54732	2.27635	0.443024	0.165652	0.373911
SCART1	0.60394	1	2.54822	2.93913	0.201106	0.0867544	0.0789202	0.029517	0.374011
SEMA3E	2.69758e-06	0.00113686	1.53347	1.46995	4.49488	1.61296	2.93118	1.09729	0.37435
TRIQK	0.000226499	0.0210412	8.1574	9.70549	25.7137	11.4555	3.15219	1.18031	0.374441
TPTE2P1	0.0748257	0.805205	2.36719	2.21183	1.26034	0.440986	0.53242	0.199376	0.374471
RP1-151F17.1	0.0375916	0.494327	5.1415	8.71694	5.38497	3.42123	1.04735	0.392481	0.374735
LPPR3	0.011554	0.226748	4.08399	5.47455	5.35417	2.69276	1.31101	0.491869	0.375182
PIP5K1B	0.0101626	0.212076	1.59654	2.0562	1.22158	0.590369	0.765142	0.287117	0.375246
CA13	0.0108767	0.219715	2.26179	2.98854	2.91565	1.44581	1.28909	0.483785	0.375292
ULK4P3	0.187491	1	1.97218	2.64493	1.65507	0.833425	0.839208	0.315103	0.375476
CTC-448F2.7	0.416231	1	0.702771	0.898742	0.0238114	0.0114415	0.0338822	0.0127306	0.375731
RP1-46F2.3	NA	NA	0.853921	0.952826	0.46634	0.195646	0.546116	0.205332	0.375987
RP11-367J11.3	0.421761	1	1.55121	1.11995	1.32462	0.359636	0.853927	0.321118	0.376048
LTBR	NA	NA	0.487441	0.372228	0.155026	0.0445703	0.318041	0.119739	0.376491
CTD-2517M22.16	0.0151671	0.269068	19.4189	24.9593	6.31694	3.05701	0.325299	0.12248	0.376515
HOXD3	0.239972	1	2.68341	4.72823	4.36905	2.90211	1.62817	0.613784	0.376977
NWD2	NA	NA	0.0973461	0.0484343	0.0359573	0.00674784	0.369376	0.139319	0.377175
ITGA2B	0.0485143	0.595792	5.20881	8.07844	3.65626	2.13913	0.701938	0.264795	0.377234
AC096582.7	0.10073	0.954754	3.12588	4.52936	0.71112	0.388863	0.227494	0.0858539	0.377389
PTK6	0.660067	1	0.534868	0.454954	0.0729843	0.0234698	0.136453	0.0515872	0.378059
RGCC	0.589512	1	5.93132	9.74469	15.5628	9.67014	2.62383	0.99235	0.378206
FERMT3	0.669506	1	1.72195	1.1924	0.232075	0.0608294	0.134775	0.0510143	0.378516
HAND2-AS1	0.490629	1	1.45265	1.58857	0.386579	0.160088	0.26612	0.100775	0.378682
MLLT4-AS1	0.217812	1	7.04915	12.3684	3.47816	2.3134	0.493416	0.187041	0.379074
CIDEB	0.839166	1	40.1217	48.1864	0.656797	0.299073	0.0163701	0.00620659	0.379141
SLC22A17	0.335887	1	5.77575	8.77304	4.44251	2.55862	0.769166	0.291646	0.379171
RP11-111F5.5	0.00297284	0.0986414	1.81799	2.25793	1.11821	0.526792	0.61508	0.233307	0.379312
RP11-475J5.8	0.0183674	0.306046	34.4448	42.757	28.6445	13.4923	0.831606	0.315558	0.379456
CYS1	0.0751058	0.805558	0.587955	0.667822	0.662217	0.285839	1.12631	0.428017	0.380018
RP11-624G17.3	0.828616	1	7.50538	7.78332	0.514792	0.202928	0.0685897	0.0260722	0.380118
BBS9	0.000728308	0.0429788	8.38137	11.0033	9.98434	4.984	1.19125	0.452955	0.380234
TUSC1	0.00250132	0.0890185	10.3006	11.6446	4.8257	2.07447	0.468487	0.178149	0.380264
GUSBP4	0.759483	1	1.58803	1.21472	0.431267	0.125531	0.271574	0.103342	0.380529
RP5-966M1.7	0.789985	1	0.520559	0.454532	0.0271656	0.00903186	0.0521854	0.0198707	0.380771
TMEM55A	0.0718965	0.786266	8.99009	6.04973	14.8148	3.79671	1.6479	0.627583	0.380837
PLAT	2.72554e-07	0.000235473	13.2248	20.4623	35.6695	21.0237	2.69717	1.02744	0.380931
CHKB-CPT1B	0.778911	1	8.81281	13.5582	0.976679	0.5726	0.110825	0.0422327	0.381076
ATP8A1	0.264082	1	5.99618	10.12	11.1537	7.17558	1.86013	0.709049	0.381182
DDIT4	0.000832041	0.0468323	34.2499	53.2852	88.8658	52.7821	2.59463	0.990558	0.381773
NRARP	0.00447184	0.125806	14.4896	15.8978	6.08868	2.55111	0.42021	0.160469	0.381879
RP11-30K9.6	0.277791	1	1.2398	1.46134	0.112938	0.0508739	0.0910937	0.0348132	0.382169
FAM103A2P	0.0109514	0.219779	5.1753	7.05821	6.05686	3.1576	1.17034	0.447366	0.382253
STX1B	0.516796	1	0.83174	1.11144	0.318906	0.162943	0.38342	0.146605	0.382362
RP11-475J5.4	0.332481	1	125.902	153.311	14.5205	6.76503	0.115332	0.0441262	0.382602
RP11-276H19.2	0.00307609	0.100857	2.47361	2.60312	1.28929	0.519277	0.521218	0.199483	0.382724
TUBBP5	0.0190808	0.314296	4.13157	4.41894	1.27992	0.523933	0.30979	0.118565	0.382728
RP11-18H7.1	0.255554	1	4.18345	5.29587	0.771061	0.374331	0.184312	0.0706836	0.383499
RP11-24M17.4	0.887418	1	0.988854	1.1736	0.0724647	0.0330027	0.0732815	0.0281209	0.383738
LINC01341	0.527874	1	1.85366	1.9879	0.325428	0.134005	0.17556	0.0674103	0.383974
RP3-341O5.3	0.528862	1	0.360702	0.331177	0.021966	0.00775341	0.0608979	0.0234117	0.384441
GFAP	0.316096	1	5.25445	3.31875	1.62606	0.395147	0.309463	0.119065	0.384747
ALS2CL	0.798954	1	1.14465	1.35354	0.367316	0.167184	0.320898	0.123516	0.384908
FAM86B3P	0.257267	1	14.0761	20.4024	0.886431	0.494578	0.0629742	0.0242412	0.384938
PRAP1	0.280945	1	1.44102	1.29696	0.198311	0.068725	0.137618	0.0529893	0.385045
SAMD13	0.0103172	0.214783	1.47498	2.30884	2.6783	1.61428	1.81582	0.699174	0.385045
LPAR1	0.00360511	0.110613	3.04211	3.43827	3.37951	1.47079	1.11091	0.42777	0.385063
NKILA	0.0564454	0.663934	0.654497	0.700388	0.982654	0.404919	1.50139	0.578135	0.385067
AL928654.1	0.0928702	0.919075	432.615	516.339	147.308	67.7138	0.340506	0.131142	0.385139
MROH8	0.559915	1	1.21734	1.35561	1.01296	0.434502	0.832109	0.320521	0.385191
PRR16	0.314593	1	1.41618	1.05634	0.437194	0.125616	0.308714	0.118916	0.385199
ERBB3	0.0473729	0.585102	4.18111	5.0011	5.12415	2.36126	1.22555	0.472148	0.385255
ABCA1	0.000626719	0.0388315	0.349923	0.349312	0.474512	0.182506	1.35605	0.522473	0.385291
SNTB1	0.00130649	0.0594143	1.84709	3.01977	3.07196	1.93566	1.66313	0.640996	0.385414
SSC5D	0.68047	1	0.418204	0.198453	0.0594983	0.0108882	0.142271	0.0548654	0.38564
LRAT	0.102146	0.96072	0.160271	0.233968	0.364833	0.205437	2.27635	0.878056	0.38573
RP11-519G16.5	NA	NA	1.36427	0.867214	0.475921	0.116745	0.348847	0.134621	0.385902
CTD-2012K14.5	0.451183	1	0.738633	0.721324	0.0676198	0.0255069	0.0915472	0.0353612	0.386262
RP11-461G12.2	0.00873557	0.190103	24.6735	28.1496	28.4428	12.563	1.15277	0.446294	0.38715
EBLN3	0.0193276	0.316551	51.393	58.0558	55.2494	24.1699	1.07504	0.416322	0.387263
KCNQ1	0.119005	1	1.63555	1.49183	1.61196	0.569446	0.985577	0.38171	0.387296
RP11-156E8.1	0.0880568	0.887191	0.919189	1.20831	0.427681	0.217847	0.465281	0.180291	0.387488
RP11-529E10.7	NA	NA	0.930933	0.971096	0.428453	0.173212	0.46024	0.178368	0.387553
CLDND2	0.0217757	0.341746	1.81258	3.42198	2.27402	1.6645	1.25458	0.486414	0.387712
LINC01337	NA	NA	2.18527	1.77478	0.191213	0.0602238	0.0875009	0.0339331	0.387803
MUC1	0.801392	1	1.01617	2.71735	0.237918	0.246927	0.234132	0.0908705	0.388116
RIN1	0.266277	1	0.247399	0.522522	0.0271576	0.0222625	0.109772	0.0426059	0.388129
FAM78B	0.250162	1	0.229348	0.275749	0.137734	0.0642801	0.600546	0.233111	0.388165
RP11-360N9.2	NA	NA	0.251559	0.227753	0.0367944	0.0129387	0.146265	0.0568102	0.388405
RP11-599B13.6	NA	NA	6.8101	4.80155	39.5481	10.8341	5.80727	2.25638	0.388543
TEX21P	0.0803296	0.836154	0.499954	0.698376	0.280464	0.15229	0.56098	0.218063	0.388718
RP11-758P17.3	2.37432e-06	0.00105195	17.3371	23.31	37.6848	19.7033	2.17365	0.845272	0.388872
LILRB3	0.857152	1	1.04206	1.50567	0.431504	0.242508	0.414087	0.161063	0.388959
RP11-150O12.1	6.69847e-07	0.000462972	46.0688	72.6884	84.0553	51.6213	1.82456	0.710172	0.389229
AL163953.3	NA	NA	0.994254	1.45845	0.852171	0.486652	0.857096	0.333678	0.389312
CTD-3131K8.2	0.501456	1	8.08431	6.67923	2.75407	0.886285	0.340669	0.132693	0.389507
TMEM132B	0.686916	1	0.446989	0.443187	0.406427	0.157075	0.909255	0.354421	0.389793
PDGFRL	1.45836e-06	0.00083997	1.58713	2.41613	3.52226	2.09022	2.21926	0.865111	0.389819
BDNF-AS	0.158728	1	0.523103	0.862203	0.624987	0.401706	1.19477	0.465907	0.389955
CDH4	0.0935046	0.922392	0.428639	0.525513	0.465374	0.222584	1.0857	0.423556	0.390122
FMN1	NA	NA	0.139893	0.161713	0.49377	0.222849	3.52963	1.37805	0.390424
PTGIS	0.240622	1	0.236597	0.240569	0.354067	0.14056	1.4965	0.584281	0.390432
RP11-680G24.6	NA	NA	1.06946	1.16882	0.158493	0.0677164	0.148199	0.0579357	0.390932
RASA4B	0.0972342	0.937521	0.342043	0.384182	0.0885817	0.0389077	0.258978	0.101274	0.391053
TDRP	0.358363	1	1.79687	3.10894	1.05648	0.716455	0.587956	0.23045	0.391951
RP11-159D12.5	0.322164	1	19.5518	16.6908	1.37881	0.461655	0.0705209	0.0276592	0.392214
RP4-693M11.3	0.856279	1	3.94997	3.78521	0.10937	0.0411453	0.0276888	0.01087	0.392578
AP000253.1	0.569725	1	1.32197	1.23271	0.102096	0.0373898	0.0772302	0.0303314	0.39274
C9orf69	0.0891501	0.893	36.783	37.4415	6.32523	2.52905	0.171961	0.0675467	0.392803
RP11-494M8.4	0.639326	1	0.741439	0.539524	0.257635	0.0736483	0.34748	0.136506	0.392846
ISM2	0.371851	1	0.685441	0.869112	1.67292	0.833491	2.44065	0.959014	0.392934
SORBS3	0.0105069	0.216387	65.8963	79.7422	28.1877	13.4081	0.427758	0.168143	0.39308
LRRC2	0.873851	1	0.386575	0.411433	0.058639	0.024542	0.151689	0.0596501	0.39324
TRHDE	NA	NA	0.443962	0.160566	0.227967	0.0324361	0.513483	0.202011	0.393413
SAMD12	0.178501	1	1.2822	2.30986	5.63019	3.99474	4.39104	1.72943	0.393854
ABCG4	0.633245	1	2.02676	2.09742	0.69023	0.28137	0.340558	0.134151	0.393914
ASS1	0.0025948	0.0913148	65.1702	77.0274	33.5334	15.6209	0.514551	0.202797	0.394123
DNAJC27-AS1	0.739247	1	2.09796	4.74985	6.15896	5.49619	2.93569	1.15713	0.394159
ATP1A4	0.294905	1	0.251794	0.230669	0.0922336	0.0333827	0.366306	0.144721	0.395083
RP11-57H12.3	0.708074	1	0.800797	0.774517	0.289365	0.110634	0.361346	0.142843	0.395307
ZNF696	0.00940755	0.19933	12.9313	12.6272	6.24192	2.41009	0.482699	0.190865	0.395412
C8orf34	9.29688e-06	0.00276967	3.13536	3.68194	6.94533	3.22521	2.21516	0.875954	0.395436
NEIL2	0.00882861	0.191405	8.34144	10.9229	4.86953	2.52297	0.583776	0.23098	0.395665
ST3GAL1	0.13805	1	3.41759	4.39116	4.20694	2.13998	1.23097	0.487338	0.395899
IRF9	0.232412	1	9.58835	10.4226	3.73243	1.60672	0.389267	0.154157	0.396019
STAG3L2	0.0815533	0.843303	8.46421	9.41283	2.5187	1.11069	0.297571	0.117997	0.396536
FAM43B	0.0164165	0.281688	0.611525	0.980761	0.76556	0.487067	1.25189	0.496622	0.396698
RP11-849F2.7	0.199788	1	0.465959	0.271926	0.234466	0.0542874	0.50319	0.19964	0.396749
CHRNA4	0.7645	1	0.869371	1.5235	0.929438	0.646257	1.06909	0.424192	0.396778
AC058791.1	0.0797957	0.831097	0.537531	0.904181	0.124285	0.0829666	0.231215	0.0917588	0.396856
ARRDC1-AS1	0.00856728	0.187385	21.6735	22.0499	8.8481	3.57764	0.408245	0.162252	0.397438
CTD-2537I9.12	0.790043	1	19.0216	20.4485	0.164693	0.07043	0.00865821	0.00344426	0.397803
TEX15	0.00596817	0.150327	5.2856	7.5339	3.52772	2.00209	0.667421	0.265744	0.398166
RP11-352D13.6	NA	NA	0.465068	0.507862	0.105422	0.0458379	0.226681	0.0902566	0.398166
RP11-229D13.3	0.882509	1	0.682345	0.570511	0.0284153	0.0094603	0.0416436	0.0165822	0.398192
RP11-582J16.3	0.000101193	0.01345	5.91038	6.69666	8.51212	3.84135	1.4402	0.573622	0.398294
ZNF252P	0.0923051	0.91453	10.4366	10.8033	5.16151	2.12858	0.494559	0.197031	0.398397
BMP1	0.0109034	0.219715	7.1638	8.65164	5.04561	2.42932	0.70432	0.280793	0.398672
RP11-680F8.1	0.404649	1	0.856684	1.52357	0.353421	0.250866	0.412545	0.164657	0.399124
AC002398.13	0.44163	1	14.7518	16.0559	1.35997	0.590863	0.0921901	0.0368004	0.399179
RP11-23P13.4	0.493516	1	5.85796	7.4004	0.466889	0.235484	0.0797016	0.0318204	0.399245
ADAMTS10	0.21212	1	3.86244	4.40048	1.32579	0.6033	0.343252	0.137099	0.399411
RCN3	0.0757677	0.809017	2.47835	3.4355	2.90327	1.60792	1.17145	0.468031	0.39953
RP11-109N23.4	0.180549	1	0.765335	0.781442	0.378654	0.154518	0.494756	0.197734	0.399661
ABHD14A-ACY1	0.123886	1	1.19141	1.47918	0.559885	0.277818	0.469935	0.187819	0.39967
LA16c-380H5.5	0.25398	1	1.03622	1.43411	0.135826	0.0751389	0.131078	0.0523941	0.399716
RP1-78O14.1	0.178575	1	1.07868	1.21583	0.110452	0.0497667	0.102396	0.0409323	0.399747
RP11-589M4.1	0.852031	1	80.4739	80.4053	0.407911	0.162931	0.00506886	0.00202637	0.399769
RP11-710C12.1	0.179531	1	0.413607	0.468496	0.105561	0.0478019	0.255221	0.102033	0.399782
SH3GL1P1	0.653885	1	2.03884	1.79764	0.119996	0.0422977	0.058855	0.0235296	0.399789
TMEFF1	1.17829e-05	0.00323163	3.21841	3.97348	4.97289	2.45484	1.54514	0.617806	0.399839
HRG	0.0617557	0.706673	0.547702	0.738331	0.0631125	0.0340217	0.115231	0.0460792	0.399884
HCG25	0.118401	1	2.30389	2.68021	1.01784	0.473571	0.441792	0.176692	0.399943
NIPSNAP3B	0.00743735	0.173662	1.38664	2.11764	1.29275	0.790524	0.93229	0.373304	0.400417
PPAPDC2	0.00616388	0.153466	5.54043	6.51191	2.38486	1.12275	0.430447	0.172415	0.400549
C4orf19	NA	NA	0.511055	0.321749	0.357946	0.0903314	0.700406	0.280751	0.400841
RNF207	0.753901	1	10.2842	11.7102	3.4723	1.58777	0.337634	0.135589	0.401584
CNTFR	3.68447e-05	0.00677275	3.72007	4.44724	4.27021	2.05147	1.14788	0.461291	0.401862
KCNJ4	0.0796467	0.830045	2.91328	3.62915	1.21432	0.608703	0.416822	0.167726	0.402392
VIPR2	NA	NA	0.138222	0.271328	0.0966441	0.0763423	0.699195	0.281365	0.402413
PSD3	0.0426829	0.54286	5.30269	7.54267	5.56697	3.18721	1.04984	0.422557	0.402497
RP11-330M2.4	NA	NA	3.06018	4.58387	44.6094	26.8961	14.5774	5.86755	0.402511
SMARCA2	0.000374208	0.0285676	9.97726	10.9545	19.7798	8.74424	1.98249	0.798233	0.402642
LTB4R	0.943044	1	15.7418	19.4967	0.515941	0.257427	0.0327752	0.0132036	0.402854
AC009303.2	0.0935271	0.922392	1.50968	1.59845	0.6639	0.28327	0.439762	0.177215	0.40298
AC104655.3	NA	NA	1.01154	1.48843	0.360116	0.213622	0.356008	0.143522	0.403142
ANKMY1	0.824217	1	14.7095	19.627	5.86701	3.1593	0.398859	0.160967	0.403569
AC005944.2	0.978762	1	49.9921	53.534	0.516019	0.223106	0.010322	0.00416756	0.403754
RAPGEF1	0.132943	1	29.8671	28.895	13.6218	5.32411	0.45608	0.184257	0.404001
C12orf77	0.614059	1	1.64045	1.31658	0.131651	0.0427035	0.080253	0.0324352	0.404162
FZD3	0.0114276	0.225855	11.0316	11.4639	8.46006	3.55459	0.766893	0.310068	0.404317
RP13-20L14.10	0.916758	1	1.06338	0.827994	0.0313875	0.00988605	0.0295167	0.0119398	0.404508
DNAH1	0.803222	1	2.50093	3.4646	1.1004	0.616803	0.439996	0.17803	0.404617
LINC01004	0.387702	1	3.41199	3.04615	0.643854	0.232612	0.188703	0.0763626	0.40467
EIF1B-AS1	0.197023	1	1.27687	1.9661	1.44996	0.904342	1.13556	0.459967	0.405059
CTSS	0.265454	1	0.385269	0.503212	1.12003	0.592594	2.90714	1.17762	0.40508
SETBP1	0.315229	1	0.487157	0.501002	0.422226	0.176167	0.866714	0.351629	0.405704
AP000254.8	0.774058	1	6.10952	4.25804	0.159257	0.0451012	0.026067	0.010592	0.406338
RP11-94I2.4	0.650416	1	1.93382	1.79016	0.11314	0.0425606	0.058506	0.0237747	0.406365
AC016831.7	NA	NA	0.355289	0.350366	0.0760124	0.0304727	0.213945	0.0869739	0.406524
GALNT12	0.00042965	0.0311929	9.22841	9.46408	8.20781	3.42307	0.889407	0.361691	0.406665
RP1-59D14.5	0.540337	1	7.7497	8.03977	0.799989	0.33766	0.103228	0.0419987	0.406852
EFEMP1	0.111214	1	1.50804	1.88193	4.37059	2.22054	2.89819	1.17993	0.407125
FARP1-AS1	0.239332	1	5.92473	5.59003	2.59788	0.998465	0.438481	0.178615	0.40735
ASNS	2.4396e-07	0.000221862	88.8949	98.2354	187.969	84.6176	2.11451	0.861376	0.407365
ST6GALNAC5	0.172195	1	0.836943	1.07676	2.48469	1.30269	2.96877	1.20982	0.407517
RP11-504P24.3	0.603061	1	9.83049	13.0163	3.0218	1.63056	0.307391	0.125271	0.407529
RP11-166B2.3	0.870762	1	0.960154	0.886236	0.0207806	0.00781698	0.021643	0.00882043	0.407542
LINC01550	NA	NA	0.327334	0.382713	0.158539	0.07555	0.484334	0.197406	0.407583
TBX2-AS1	0.0725461	0.791366	10.4448	12.6691	15.562	7.6943	1.48993	0.607328	0.407622
CCDC146	0.931016	1	3.20029	3.06251	1.0423	0.406658	0.325689	0.132786	0.407707
ECHDC2	0.767035	1	7.74314	7.62447	0.697489	0.280237	0.0900783	0.0367549	0.408033
bP-21264C1.1	0.641041	1	3.51839	2.54687	0.387581	0.114595	0.110159	0.0449944	0.408451
RP11-85O21.2	0.00168679	0.0690984	0.427078	0.684578	0.505652	0.331065	1.18398	0.483604	0.408456
THBD	0.0595114	0.687824	0.212238	0.342036	0.17325	0.114064	0.816301	0.333485	0.408533
SLC29A4	0.86249	1	6.2732	7.19644	1.96671	0.92265	0.31351	0.128209	0.408948
TP53TG5	0.739033	1	1.53404	1.56246	0.211198	0.087994	0.137674	0.0563176	0.409064
AC093627.9	0.022013	0.344531	6.38674	8.23555	7.24641	3.82355	1.1346	0.464274	0.409195
RP13-942N8.1	0.0267658	0.394612	3.72562	5.02058	4.71495	2.60041	1.26555	0.51795	0.40927
AC002310.13	0.0953628	0.931472	4.27797	4.94884	1.93807	0.918654	0.453035	0.18563	0.409748
KLRG2	0.000224991	0.0210391	6.16541	8.19189	6.47248	3.52642	1.04981	0.430477	0.410054
RP11-13J10.1	0.00511181	0.136726	3.48974	4.9409	6.94583	4.03486	1.99036	0.816625	0.41029
ZNF793	0.791642	1	1.14143	1.11596	0.596606	0.239466	0.522683	0.214583	0.410541
CA14	0.581469	1	2.28669	2.36693	0.427688	0.181792	0.187034	0.076805	0.410648
PPAPDC3	0.00106912	0.0529194	1.0675	0.947023	0.932327	0.339736	0.873374	0.358741	0.410753
RPS2P46	0.0881277	0.887388	15.6054	18.8996	5.60863	2.7913	0.359403	0.147691	0.410934
TSPAN11	0.183064	1	0.593981	0.83332	0.843664	0.486509	1.42036	0.58382	0.411038
YTHDF3-AS1	0.00931262	0.198359	2.08409	1.80403	1.8142	0.646049	0.8705	0.358114	0.411389
MTSS1	0.0136474	0.252018	5.6961	5.53997	8.69559	3.47922	1.52659	0.628021	0.411389
RLN2	4.13225e-06	0.00151917	1.49892	1.8062	5.23857	2.5971	3.4949	1.43788	0.411423
FLJ21408	0.394168	1	0.528558	0.584133	0.256177	0.11648	0.484672	0.199407	0.411426
HIATL2	0.0735768	0.799078	13.1471	13.668	3.6113	1.54644	0.274684	0.113143	0.411903
AURKAPS1	NA	NA	0.873122	0.389539	0.313336	0.0575848	0.358869	0.147828	0.411928
CREB5	0.335282	1	24.4578	34.1153	62.844	36.1642	2.56949	1.06006	0.412556
RP5-1184F4.5	0.143629	1	0.733832	0.845097	0.421029	0.200051	0.57374	0.23672	0.41259
MROH1	0.00704649	0.166334	7.30699	8.1238	2.82664	1.2969	0.386841	0.159642	0.412682
CCBL1	0.00122192	0.0575303	14.4067	14.1589	23.2984	9.45125	1.61719	0.667513	0.412761
ALG1L9P	0.350187	1	1.5961	1.93135	0.584483	0.292011	0.366194	0.151195	0.412882
RP3-402G11.27	0.505705	1	2.80894	3.39232	0.219924	0.109678	0.0782943	0.0323313	0.412945
LRRC69	0.00019115	0.0190918	4.58948	4.12107	6.1447	2.2801	1.33887	0.553279	0.413244
GCC2-AS1	0.0847818	0.864274	1.74466	1.90382	1.38889	0.627121	0.796081	0.329401	0.413779
RP5-981O7.2	0.243331	1	8.80064	9.5197	1.11553	0.499754	0.126756	0.0524968	0.414158
TEKT2	0.011202	0.223462	1.00205	1.55418	1.68534	1.08265	1.68189	0.696605	0.41418
FHAD1	0.317468	1	1.85576	2.80801	0.84891	0.532077	0.457446	0.189485	0.414225
SLC24A4	0.914054	1	1.38713	1.57401	1.39156	0.654647	1.00319	0.41591	0.414586
RP11-395L14.18	0.947375	1	6.63008	5.65775	0.0596547	0.0211071	0.00899758	0.00373065	0.414628
PTPN5	0.0965518	0.933586	0.4254	0.624842	0.217299	0.13234	0.510811	0.211798	0.41463
RP11-480C16.1	0.302228	1	0.227209	0.273652	0.0427098	0.0213431	0.187976	0.0779936	0.414913
MMP25	0.270617	1	2.08037	2.56985	0.649333	0.332856	0.312124	0.129524	0.414975
RP11-579D7.4	NA	NA	1.78137	1.74981	1.75251	0.715355	0.983799	0.408819	0.415551
TMC5	1	1	0.823704	1.70157	1372.52	1178.3	1666.28	692.478	0.415584
AGTPBP1	0.00397366	0.118231	22.1328	22.7453	22.1493	9.4627	1.00075	0.416029	0.415719
HMCN1	0.499	1	0.821398	0.62649	0.559599	0.177473	0.681276	0.283281	0.41581
OSBPL7	0.241625	1	4.11816	6.17237	2.70012	1.68306	0.655662	0.272676	0.41588
SCN4A	0.0886358	0.890429	1.00887	1.48779	0.825873	0.506586	0.818612	0.340496	0.415943
PCSK5	0.00105332	0.0524506	4.03849	5.62274	6.91345	4.0048	1.71189	0.712251	0.416061
LA16c-60H5.7	0.517569	1	0.760893	0.84097	0.0778025	0.0357908	0.102252	0.0425589	0.416218
CTD-2517M22.17	0.00349498	0.107948	24.1339	27.8893	16.1085	7.74874	0.667464	0.277839	0.416261
CDH7	0.0721173	0.787742	0.254466	0.166523	0.241504	0.0658477	0.949062	0.395427	0.41665
HMHA1	0.775661	1	15.1353	14.5928	1.77888	0.71476	0.117532	0.0489803	0.416741
PTBP3	0.00411302	0.120866	21.5377	27.3935	59.1759	31.3959	2.74755	1.14611	0.417138
EEF1A1P5	0.0228349	0.353113	0.645386	0.704726	0.816834	0.37208	1.26565	0.527978	0.417159
RP11-63A1.1	NA	NA	2.02727	1.86456	1.91796	0.736373	0.94608	0.394931	0.417439
RP3-509I19.11	0.337493	1	2.72494	3.50509	3.86849	2.07807	1.41966	0.592872	0.417615
RP11-12A20.6	0.00961151	0.203028	6.52007	6.95163	4.89507	2.17982	0.75077	0.31357	0.417664
AC091154.1	0.57256	1	15625.9	27890.4	417.691	311.683	0.0267307	0.0111753	0.418069
NT5E	NA	NA	0.284123	0.391351	0.986064	0.567862	3.47055	1.45103	0.418098
FKBP15	0.0113426	0.225275	12.1824	14.565	14.1729	7.09186	1.16339	0.486911	0.418527
RP11-809N8.4	0.349355	1	6.9923	8.93019	0.30135	0.161081	0.0430974	0.0180378	0.418536
RIC3	NA	NA	0.193934	0.206997	0.122705	0.0548297	0.632715	0.264882	0.418643
RP11-566K19.6	0.820999	1	3.42144	3.93023	1.17871	0.566949	0.344507	0.144253	0.418724
PEG10	0.908434	1	0.159917	0.227073	0.0916165	0.0545144	0.5729	0.240074	0.419051
AL353662.3	NA	NA	7.6232	5.72946	0.763928	0.240604	0.100211	0.0419942	0.419058
RP11-473M20.5	NA	NA	0.149695	0.11533	0.0749411	0.0241963	0.500625	0.209801	0.419077
NMRK1	0.000776381	0.0446041	6.94463	8.41843	7.82289	3.97881	1.12647	0.472631	0.41957
RP11-195F19.5	0.000893734	0.0481221	14.2883	14.173	19.4517	8.10294	1.36137	0.571717	0.419956
NEIL1	0.544788	1	39.3106	54.0117	7.1002	4.09751	0.180618	0.0758634	0.420021
DTX3	0.234058	1	6.20017	15.2066	5.68164	5.85721	0.916368	0.385176	0.420328
PRR7-AS1	0.884504	1	6.93494	6.16622	0.191659	0.0716683	0.0276367	0.0116227	0.420554
CPQ	NA	NA	0.789987	0.742948	1.86395	0.737289	2.35947	0.992383	0.420596
U73166.2	0.656337	1	2.84259	4.63521	1.60413	1.10041	0.56432	0.237402	0.420688
C9orf172	0.0299161	0.422458	0.986451	1.12267	0.305214	0.146166	0.309406	0.130195	0.42079
AC007389.3	0.286292	1	1.44747	1.53237	0.224892	0.100321	0.155369	0.0654679	0.42137
TSC22D1-AS1	0.0503026	0.611257	0.776756	1.0116	0.533411	0.292736	0.686716	0.289379	0.421396
ADAMTS19-AS1	0.0490534	0.600704	1.5539	1.76229	1.11128	0.53117	0.715155	0.301409	0.421459
RP11-111F5.3	NA	NA	1.07009	1.10081	0.484949	0.210322	0.453185	0.191061	0.421596
AL365202.1	NA	NA	4.49896	3.35459	1.96596	0.618264	0.436981	0.184304	0.421766
STX17	0.00501481	0.135817	15.2542	19.0727	44.5087	23.4786	2.9178	1.23101	0.421895
RN7SL832P	0.327739	1	1.12594	1.14535	0.251155	0.107791	0.223063	0.0941118	0.421908
AIM1	0.371564	1	0.277535	0.146925	0.152432	0.0340658	0.549235	0.231858	0.422148
FAM95C	0.547052	1	9.06034	10.8964	0.258861	0.131433	0.0285708	0.0120621	0.422182
RASGRF1	0.253621	1	0.147318	0.154177	0.0672271	0.0297165	0.45634	0.192743	0.422367
LAT2	0.851245	1	1.08176	1.20587	0.143434	0.0675358	0.132593	0.0560059	0.422389
NDST3	NA	NA	0.098474	0.126265	0.0791916	0.0429024	0.804188	0.339781	0.422514
CHST1	0.348787	1	0.305883	0.39385	0.0961395	0.0523317	0.314302	0.132872	0.422754
AK3	0.00378221	0.114453	20.4862	21.441	29.6686	13.1313	1.44822	0.612439	0.42289
HBQ1	0.00301224	0.099519	10.7846	13.3794	20.4212	10.714	1.89355	0.800783	0.4229
GNG10	0.0575804	0.672537	48.6976	49.7772	9.17787	3.96751	0.188467	0.0797054	0.422915
TRIB1	9.93981e-05	0.013314	6.97686	8.62112	11.1314	5.8232	1.59547	0.675457	0.423358
ABCA10	0.701417	1	0.34987	0.251955	0.12832	0.0391337	0.366765	0.15532	0.423487
DAPK2	0.734789	1	1.66587	1.88785	1.6668	0.800193	1.00056	0.423865	0.423628
VGLL3	0.781099	1	2.03094	2.99199	1.68917	1.05487	0.831718	0.352565	0.423899
ZNF865	0.512873	1	4.68288	8.27647	2.28195	1.7107	0.487296	0.206694	0.424166
ZNF582-AS1	0.793624	1	3.25114	2.86608	2.15147	0.804571	0.661759	0.280722	0.424206
TOR2A	0.00596586	0.150327	29.5869	30.7892	15.0846	6.65988	0.509841	0.216306	0.424262
SCARA3	0.00986334	0.206831	3.0101	3.45736	1.78304	0.868935	0.592352	0.251329	0.42429
GALNT5	0.346063	1	0.139632	0.141859	0.236881	0.102112	1.69647	0.719813	0.424302
RP11-396F22.1	0.168526	1	1.36753	2.01388	0.711523	0.444647	0.520298	0.220791	0.424355
IKBKB	0.0207252	0.330665	46.9297	48.5877	32.3681	14.2416	0.689715	0.293111	0.424975
BMP8A	0.102946	0.964904	0.445856	0.589233	0.220646	0.123962	0.494882	0.210379	0.425109
RP11-341G23.4	0.783247	1	3.98531	3.88245	0.199811	0.0828189	0.0501369	0.0213316	0.425467
ACBD4	0.176032	1	6.27074	9.84328	3.588	2.39673	0.572181	0.243489	0.425545
CEBPD	0.00185819	0.0742962	0.465379	0.386243	0.630372	0.222657	1.35453	0.576469	0.425584
RP3-510D11.2	0.025148	0.378182	1.19748	1.94814	0.839684	0.581457	0.701209	0.298468	0.425647
GSN	7.28915e-05	0.0106737	10.0269	11.1484	15.7824	7.47432	1.57401	0.670439	0.425944
LHX6	0.0758029	0.809017	4.59712	3.87696	3.04097	1.09276	0.661495	0.28186	0.426096
DENND1C	0.327318	1	1.01746	1.43763	0.306377	0.184478	0.301119	0.128321	0.426146
AKNA	0.0396824	0.515155	2.46497	2.02615	1.3216	0.463117	0.536153	0.22857	0.426315
FAM131A	0.200104	1	5.66738	7.85332	5.38071	3.1803	0.949418	0.404962	0.426538
RP11-274B21.14	0.240793	1	11.677	13.2112	1.10077	0.531422	0.0942682	0.0402251	0.426709
ATP5J2-PTCD1	0.000205029	0.0199028	8.76598	8.40276	8.77596	3.59291	1.00114	0.427587	0.427101
SAMD4A	0.523739	1	4.10712	6.19974	3.50128	2.26048	0.85249	0.364609	0.427699
ZNF488	0.252221	1	3.04887	3.68329	0.665075	0.343679	0.218138	0.0933076	0.427745
SLC9A4	0.385061	1	0.25319	0.1751	0.0246633	0.00730013	0.0974102	0.0416912	0.427996
FGF9	0.765069	1	3.83161	6.1792	2.1728	1.49979	0.567072	0.242716	0.428016
TRIP6	0.000493102	0.0344952	66.1772	75.9289	51.5344	25.3202	0.778733	0.333472	0.428224
AP001462.6	0.29004	1	2.89	2.77822	1.41528	0.582889	0.489716	0.209807	0.428425
C9orf9	0.000156598	0.0164992	7.03695	7.00636	12.1874	5.19954	1.73192	0.742117	0.428495
RP11-366M4.11	NA	NA	0.359315	0.318759	0.104225	0.0396374	0.290066	0.124349	0.428693
RP11-396C23.2	0.0275228	0.399813	6.90028	7.85301	5.10358	2.49207	0.739619	0.317339	0.429058
CR2	0.374565	1	1.15951	2.50788	2.54448	2.36208	2.19444	0.941863	0.429204
KCNG4	0.505297	1	0.155894	0.145105	0.0186488	0.00745564	0.119625	0.051381	0.429518
RP11-347I19.8	0.44648	1	5.26905	6.94264	0.274111	0.155156	0.0520229	0.0223483	0.429586
RP11-593F23.1	NA	NA	0.207466	0.242334	0.05702	0.0286148	0.27484	0.11808	0.429631
CTB-36O1.4	0.417331	1	2020.6	2748.48	234.558	137.08	0.116083	0.0498748	0.429647
RP11-626G11.3	0.926058	1	6.72431	6.67559	0.097331	0.0415241	0.0144745	0.00622029	0.429741
HEIH	0.41237	1	1.79806	1.95514	0.189318	0.0884891	0.10529	0.0452597	0.429857
FAM229A	0.900717	1	24.5234	28.8551	3.33211	1.68538	0.135875	0.0584084	0.429869
MAPK4	0.372344	1	1.35372	1.95027	0.821804	0.509117	0.607071	0.261049	0.430015
LINC01023	0.098091	0.941096	3.65096	3.18747	3.06327	1.15123	0.839031	0.361174	0.430465
RPL23AP53	0.00119847	0.0568909	2.78803	2.20751	5.1524	1.75708	1.84804	0.795956	0.430702
RNF170	0.00510641	0.136726	18.4381	15.9679	18.0973	6.7532	0.981517	0.422923	0.430888
KIF3C	0.857359	1	12.2486	13.9505	7.31077	3.58978	0.596866	0.257323	0.431123
LINC00618	NA	NA	2.95799	2.77923	1.09163	0.442258	0.369045	0.15913	0.431194
RPS20P22	0.185401	1	0.969585	0.989136	0.124182	0.054639	0.128077	0.0552391	0.431295
RP11-182J1.13	0.4894	1	1.0976	1.41275	0.0300956	0.0167102	0.0274195	0.0118281	0.431377
GLDC	4.06529e-05	0.00739413	8.3442	11.5917	10.9923	6.58773	1.31736	0.568314	0.431405
SYNGR3	0.0671795	0.746629	5.66478	5.62501	3.92366	1.68276	0.692641	0.299157	0.431907
CTD-2650P22.2	0.621502	1	1.31742	1.05557	0.106438	0.0368451	0.0807928	0.0349054	0.432036
RP11-689P11.2	0.855737	1	0.852738	1.00251	0.141158	0.071769	0.165535	0.0715893	0.432472
ZDHHC2	0.0357715	0.478754	29.3127	42.5735	15.4563	9.71211	0.52729	0.228126	0.432638
COL4A4	0.0505984	0.613536	0.231466	0.470563	0.174591	0.153573	0.754284	0.32636	0.432676
ATE1-AS1	0.0913377	0.908592	1.23661	0.953804	0.745373	0.24877	0.602755	0.260819	0.432711
AC009299.4	0.786356	1	3.61902	3.17743	0.137939	0.0524071	0.038115	0.0164935	0.432731
CTD-2553L13.10	NA	NA	1.21249	2.10819	1.02671	0.772669	0.846778	0.366508	0.432827
AC114730.7	0.432102	1	5.82418	6.94207	0.364612	0.188198	0.0626031	0.0271098	0.433042
MOB3B	0.0114633	0.225855	2.81868	2.56511	1.26927	0.50027	0.450307	0.195029	0.433102
SRRM3	0.115767	1	2.75959	2.87385	0.748501	0.337644	0.271236	0.117488	0.433159
AC116614.1	0.117025	1	4.60657	8.9795	1.63733	1.38317	0.355434	0.154036	0.433376
CTD-3184A7.4	0.251656	1	19.4219	27.8725	2.8985	1.80298	0.149239	0.0646867	0.433444
S100A1	0.692155	1	5.74377	7.91637	0.885164	0.528796	0.154109	0.0667978	0.433446
CYP4X1	0.524456	1	0.430541	0.647666	0.955581	0.623351	2.21949	0.962458	0.433639
TNS3	0.00106309	0.0527848	2.1793	2.20614	3.09759	1.36009	1.42137	0.616502	0.433738
DPY19L4	0.00251664	0.0891085	26.9927	30.9677	44.1496	21.9974	1.63561	0.710334	0.434292
TTN	0.716269	1	0.560828	0.579599	0.0866128	0.0388798	0.154437	0.0670805	0.434354
RP11-502I4.3	0.112222	1	1.60698	1.8163	0.85815	0.421559	0.534014	0.232098	0.434628
ATHL1	0.533889	1	11.9481	15.9787	4.79706	2.78956	0.401491	0.17458	0.434828
SLC7A2	0.000321624	0.0264635	8.84005	13.2037	25.027	16.2544	2.83109	1.23105	0.434832
RP11-715F3.2	0.650546	1	0.91664	0.59968	0.0419196	0.0119304	0.0457318	0.0198946	0.435028
RP11-326N17.2	0.648286	1	1.27552	1.14114	0.0674074	0.0262568	0.052847	0.0230093	0.435394
CTD-2506P8.6	0.0818568	0.84543	0.91216	1.04193	0.575455	0.286253	0.630871	0.274733	0.435483
TMSB4XP4	0.000210663	0.0202225	22.1487	22.0409	19.2897	8.37326	0.870918	0.379896	0.436202
UBAP1L	0.570741	1	0.887704	0.911714	0.276677	0.123985	0.311677	0.135991	0.436321
RP11-527N22.1	0.0181684	0.303316	3.35245	4.67583	2.12302	1.29227	0.633274	0.276372	0.436418
TMEM140	0.790414	1	19.6966	19.826	0.557628	0.244972	0.0283109	0.0123561	0.436444
RP3-412A9.16	0.180782	1	0.938843	1.372	0.260741	0.166329	0.277726	0.121231	0.436513
NCALD	0.0179401	0.300375	0.811606	1.14819	1.73417	1.07095	2.13671	0.932729	0.436525
DGCR5	0.882136	1	4.22891	3.44883	1.34588	0.479203	0.318257	0.138947	0.436586
EPB41L4A-AS2	NA	NA	0.395626	0.506544	0.827657	0.462829	2.09202	0.9137	0.436755
RP11-262H14.5	0.0678489	0.751032	2.66114	2.58383	1.29784	0.550439	0.487701	0.213032	0.436809
RP3-468B3.2	0.772424	1	0.45448	0.456483	0.0396908	0.0174187	0.0873323	0.0381585	0.436934
LIPH	0.994042	1	0.23675	0.232402	0.328648	0.140973	1.38816	0.606591	0.436973
CERCAM	0.0134822	0.250493	51.5176	57.5286	23.7279	11.5832	0.460579	0.201347	0.437161
ADAMTS2	0.188042	1	3.44094	3.89214	2.90163	1.43526	0.843267	0.368759	0.437298
RP11-102K13.5	0.407321	1	0.165394	0.119221	0.0237229	0.00748169	0.143433	0.0627548	0.437521
RP11-834C11.7	0.116467	1	6.83036	11.8208	4.03377	3.05466	0.590565	0.258414	0.437571
SH3GLB2	0.0169472	0.288436	59.0939	63.0003	31.6429	14.7687	0.535468	0.234423	0.43779
C16orf86	0.0142103	0.257907	1.40646	2.20046	1.17035	0.8018	0.832125	0.364378	0.437889
HOXC13-AS	0.261178	1	1.94847	2.23222	0.489853	0.245782	0.251404	0.110107	0.437967
RNF32	0.0787706	0.824675	5.19687	5.78084	1.92731	0.939074	0.37086	0.162446	0.438025
RP11-98D18.9	0.20619	1	3.63492	5.80848	2.73433	1.91508	0.752239	0.329704	0.438297
LINC00476	0.0212225	0.334278	8.16977	8.15117	11.1532	4.87761	1.36518	0.598394	0.438326
ATCAY	0.465616	1	0.31512	0.304772	0.474897	0.201365	1.50704	0.660707	0.438415
GRIP2	0.435402	1	0.771485	1.07176	0.157254	0.0957915	0.203833	0.0893778	0.438485
ARHGAP39	0.00694435	0.165277	7.33251	7.06178	4.38792	1.85334	0.59842	0.262447	0.438566
RP1-266L20.9	0.584477	1	0.808638	0.953747	0.0993854	0.0514091	0.122905	0.0539022	0.438569
C20orf144	0.229871	1	0.882552	1.10682	0.414675	0.22819	0.469859	0.206167	0.438785
FABP3	0.367458	1	4.50854	5.08738	0.747198	0.370043	0.165729	0.0727374	0.438893
MSH4	0.156214	1	0.237048	0.327123	0.101887	0.0617285	0.429816	0.188701	0.439028
ANO8	0.244006	1	6.05208	7.94619	3.64939	2.10381	0.602998	0.264757	0.439068
RP11-134L10.1	7.48241e-06	0.00239095	14.9018	16.1568	20.9184	9.9618	1.40375	0.61657	0.439231
SNORA64	1	1	159.399	190.415	5298.99	2780.72	33.2436	14.6035	0.439287
MDGA1	0.426098	1	4.51684	4.34285	1.72403	0.728406	0.381689	0.167725	0.439429
AC010132.11	0.802255	1	1.88585	1.55559	0.102505	0.0371576	0.0543548	0.0238865	0.439455
RP11-495P10.1	0.320788	1	0.692701	0.768681	0.251783	0.122895	0.36348	0.159878	0.439853
LOXL4	0.102065	0.96072	0.569307	0.512184	0.255168	0.100982	0.448208	0.19716	0.439884
STAG3L5P	0.0626203	0.712791	53.4194	78.9988	103.438	67.3711	1.93634	0.852812	0.440425
RP13-554M15.7	0.932794	1	1.39483	1.11555	0.0411514	0.0145	0.0295028	0.0129981	0.440571
SLIT3	0.724263	1	1.11981	0.931692	0.96717	0.354647	0.863691	0.380648	0.440723
GLIS3	0.00515852	0.137341	0.771286	0.663616	0.684779	0.259783	0.887841	0.391466	0.440919
HMGCLL1	0.0750007	0.805239	0.480748	0.568085	0.871689	0.454402	1.81319	0.799884	0.441146
RP11-251G23.5	0.71413	1	1.31791	1.12333	0.0482169	0.0181379	0.0365859	0.0161465	0.441333
CASD1	0.0791925	0.826808	9.75471	11.0193	6.28161	3.13215	0.643957	0.284242	0.4414
ZNF510	0.143425	1	4.2339	3.96803	2.61651	1.08265	0.617991	0.272843	0.441501
CAHM	0.179295	1	1.35077	1.55975	0.490313	0.25034	0.362988	0.1605	0.442164
RP11-573D15.8	0.641518	1	5.02476	5.09015	1.99041	0.892311	0.39612	0.175302	0.442546
MTUS1	0.00338304	0.106283	6.32083	9.59662	7.09169	4.77047	1.12196	0.497099	0.443065
TP53TG1_1	0.0111359	0.222705	82.7206	78.2359	68.7581	28.8195	0.831209	0.368367	0.44317
RP11-354P11.3	0.10304	0.965003	1.94979	1.92962	0.875903	0.384171	0.449229	0.199092	0.443185
TMEM8B	0.00811542	0.182218	16.8806	16.7949	8.4576	3.72985	0.501025	0.222082	0.443256
AC074289.1	0.456423	1	3.04081	3.71704	0.423694	0.229625	0.139336	0.0617763	0.443362
MYRIP	NA	NA	0.219278	0.51064	0.267455	0.27619	1.21971	0.54087	0.443443
MGAT3	0.928679	1	4.54917	5.12837	1.53294	0.76637	0.336971	0.149437	0.443472
PDLIM2	0.00584894	0.148623	17.3277	22.9593	13.4524	7.90808	0.776352	0.344439	0.443663
EIF4EBP1	4.21698e-05	0.00751188	152.85	152.182	139.519	61.6508	0.912784	0.405112	0.443821
MAN2B2	0.538494	1	11.5832	9.90004	16.07	6.09911	1.38735	0.616069	0.444061
ZNF883	0.00770114	0.176483	0.765678	0.975671	0.442051	0.250224	0.577333	0.256464	0.444221
MAGI2-AS3	0.0601373	0.693195	40.4892	39.846	44.4406	19.4298	1.09759	0.487622	0.444266
GCHFR	0.0236212	0.361516	5.15238	6.26415	7.19591	3.89017	1.39662	0.621021	0.444661
ZFHX3	0.616986	1	2.99945	3.42179	7.46613	3.78823	2.48917	1.10709	0.444763
RBM47	0.809679	1	3.36386	3.60528	5.53406	2.6392	1.64515	0.732037	0.444967
STAG3L5P-PVRIG2P-PILRB	0.450394	1	50.8004	64.019	4.17904	2.34351	0.0822639	0.0366065	0.444988
LINC01006	0.0614339	0.703715	4.89884	3.48172	4.3265	1.36959	0.883168	0.393366	0.445403
PCK2	0.0084953	0.186756	18.6599	25.4468	40.8795	24.8407	2.19077	0.976182	0.445589
LINC00265	0.0737704	0.799672	14.7167	17.4333	1.21952	0.643859	0.0828664	0.0369327	0.44569
RP11-20I23.8	0.821648	1	3.71577	3.52093	0.0379021	0.0160069	0.0102003	0.00454621	0.445693
SEMA3F	0.323656	1	6.75428	10.2263	3.98234	2.68732	0.589602	0.262785	0.445699
RP11-930P14.2	0.0492676	0.602473	0.731628	0.674139	0.376389	0.154594	0.514454	0.229321	0.445755
SQLE	2.23846e-06	0.00101785	41.3467	54.9835	127.631	75.6571	3.08685	1.376	0.445761
ZMIZ2	0.102249	0.96072	37.1957	42.887	17.1074	8.79578	0.45993	0.205092	0.44592
MICU3	0.00136571	0.0612939	4.502	7.38146	9.63331	7.04842	2.13978	0.954882	0.446251
RP11-629G13.1	0.426588	1	0.753102	0.784958	1.19713	0.556866	1.5896	0.709421	0.44629
ASAH1	3.33758e-05	0.00647977	28.1326	39.905	69.8967	44.2544	2.48454	1.10899	0.446357
RP4-669P10.19	NA	NA	1.82901	2.92493	0.112533	0.0803422	0.0615267	0.0274681	0.446441
ARRDC1	0.00238534	0.0873226	35.1573	43.8035	24.7765	13.7835	0.704733	0.314667	0.446505
RP11-395G23.3	0.018038	0.301653	6.61824	6.64039	3.44601	1.54391	0.520684	0.232503	0.446534
MRC2	0.0830224	0.85288	6.9707	8.87377	10.7157	6.09207	1.53725	0.686526	0.446594
LPP-AS2	0.203139	1	0.311593	0.297857	0.16563	0.0707143	0.531559	0.23741	0.44663
MIR2052HG	0.0138544	0.254035	1.30989	1.31327	1.62933	0.729629	1.24387	0.555582	0.446657
B4GALNT4	0.341271	1	21.7902	32.2825	7.32629	4.85055	0.336219	0.150253	0.44689
UNC80	0.793111	1	1.25357	1.11332	0.330592	0.131242	0.26372	0.117883	0.447002
ARRDC3-AS1	0.237643	1	3.48244	4.82157	2.27981	1.41123	0.654659	0.292691	0.447089
AUTS2	0.00314817	0.10147	48.3787	62.4921	42.1748	24.3568	0.871764	0.389758	0.447091
SPATA3-AS1	0.0644634	0.728491	0.394157	0.484259	0.255599	0.140421	0.64847	0.289971	0.447162
FAM129B	0.00548952	0.142637	27.2274	32.0566	33.8837	17.8475	1.24447	0.55675	0.447379
PYGM	0.196478	1	1.15399	0.646921	0.399098	0.10011	0.345842	0.154748	0.447454
BEND3P3	0.234633	1	2.37944	2.25037	0.44268	0.187338	0.186044	0.0832476	0.447463
RP11-432J22.2	0.0282747	0.406117	7.63801	9.4772	4.69889	2.60897	0.615198	0.275289	0.44748
RP11-486G15.2	0.34081	1	4.35078	5.31321	0.8549	0.467444	0.196494	0.0879777	0.447738
RNF165	0.539497	1	2.48911	3.64552	1.74581	1.14516	0.701379	0.314128	0.447872
GALNT11	0.0503043	0.611257	37.1027	40.7081	28.0971	13.8168	0.757279	0.339412	0.448199
RP11-88I18.2	0.658198	1	5.19967	5.94499	0.388123	0.19903	0.0746438	0.0334786	0.448512
TUBA3FP	0.541331	1	4.25646	3.99485	0.837571	0.352574	0.196776	0.0882571	0.448515
LAMB1	6.69768e-05	0.0100932	25.5847	29.2919	24.0071	12.3354	0.938338	0.42112	0.448793
GCNT1	0.0015251	0.0661721	4.71183	6.71102	6.47595	4.13998	1.3744	0.616893	0.448844
ORAI2	0.183656	1	16.2831	18.0511	8.81064	4.38429	0.541091	0.242882	0.448875
RP11-334J6.7	1	1	40.2301	39.2939	0.138714	0.0608501	0.00344802	0.00154859	0.449125
FAM110B	0.00444886	0.125485	4.54581	4.20207	4.2443	1.76229	0.933673	0.419386	0.449179
BACH2	0.433325	1	2.13558	2.49775	5.75335	3.0227	2.69405	1.21017	0.449201
RP11-161M6.6	0.868401	1	2.47904	1.72863	0.425981	0.133432	0.171833	0.0771895	0.449212
RP11-277B15.3	0.457621	1	2.20259	1.91357	1.43536	0.560461	0.651669	0.292888	0.449442
GLI1	0.379718	1	2.03933	2.82158	1.33501	0.830283	0.654632	0.294262	0.449507
VSIG10L	0.108851	0.998321	1.4302	1.44351	0.529585	0.240319	0.370287	0.166482	0.449603
PPP1R3G	0.256194	1	0.397296	0.450588	0.118223	0.0602944	0.297569	0.133813	0.449686
C8orf44	0.0109197	0.219715	9.10846	10.3634	3.96098	2.0305	0.434868	0.19593	0.45055
RP11-293M10.6	0.439188	1	0.493958	0.302506	0.16867	0.0465581	0.341466	0.153908	0.450727
KIAA1549	0.0114615	0.225855	6.99263	8.33483	3.98738	2.14226	0.570226	0.257025	0.450742
ESYT2	0.0063698	0.157208	36.1018	42.9392	44.5386	23.9174	1.23369	0.557006	0.451494
RP11-551L14.6	0.223814	1	5.31945	7.33443	0.973805	0.606472	0.183065	0.0826884	0.451689
RP11-351I21.11	0.363251	1	1.05794	1.61661	0.0463825	0.0320353	0.0438423	0.0198163	0.451992
VLDLR	0.00515292	0.137341	1.9068	2.11565	2.52462	1.26692	1.32401	0.598833	0.452287
TMUB1	0.00290406	0.0980673	102.089	107.98	56.1506	26.8789	0.550016	0.248925	0.452577
AC000123.3	0.52122	1	2.63107	2.91618	0.110359	0.0553639	0.0419445	0.0189851	0.452623
RP11-195F19.9	0.00293803	0.0981491	5.20338	5.61399	5.25656	2.56809	1.01022	0.457445	0.452817
PPP1R3E	0.674691	1	21.7441	28.4636	1.54559	0.916319	0.0710809	0.0321927	0.452902
COL2A1	0.0394898	0.513427	8.4382	17.0182	18.1998	16.6257	2.15683	0.976936	0.452949
C15orf59-AS1	NA	NA	0.278417	0.595031	0.143352	0.138806	0.514882	0.233275	0.453065
GTSE1-AS1	0.845007	1	1.35004	2.60566	0.189895	0.166103	0.140659	0.063747	0.453203
USP44	0.26961	1	4.3565	6.46793	4.53438	3.05148	1.04083	0.471786	0.453278
MGAT5B	0.713056	1	2.23803	2.10044	0.829425	0.352973	0.370605	0.168047	0.45344
CTD-2517M22.14	0.0287744	0.411243	10.3602	12.2128	2.09432	1.11951	0.202151	0.0916669	0.453459
LRRC48	0.619594	1	3.87366	3.79589	3.52236	1.5652	0.909311	0.412341	0.453465
GPSM1	0.00900292	0.194452	17.054	19.2666	6.51982	3.34096	0.382304	0.173407	0.453583
TSNARE1	0.016157	0.279177	10.3151	9.49266	7.70685	3.21754	0.747143	0.33895	0.453662
LINC00963	0.0593508	0.686705	17.2085	17.1037	7.51366	3.38811	0.436625	0.198092	0.45369
MNX1-AS1	0.00246694	0.0889902	6.77905	8.6121	5.27642	3.04225	0.778342	0.353253	0.453853
AC068039.4	0.516861	1	1.56925	1.62859	0.151832	0.0715327	0.0967545	0.0439231	0.453964
SAPCD2	0.0853902	0.866883	16.6598	16.1759	2.82637	1.24665	0.169652	0.0770684	0.454273
RP11-31F15.2	0.48799	1	1.28097	1.25662	0.0881884	0.0393035	0.068845	0.0312772	0.454313
NAIF1	0.0119169	0.231546	10.8679	11.9032	11.9901	5.96724	1.10326	0.501314	0.454394
ZNF556	0.738228	1	0.297338	0.297156	0.112948	0.0513079	0.379864	0.172663	0.454539
GTF2IRD1	0.00725542	0.171032	18.3873	22.6691	17.7652	9.95585	0.966167	0.439182	0.454561
RP11-448A19.1	0.213889	1	2.2021	2.14234	0.233634	0.103367	0.106096	0.0482496	0.454773
STAC3	0.0340033	0.461542	1.92045	2.30196	0.836572	0.456203	0.435612	0.19818	0.454946
CEBPA-AS1	0.193824	1	2.45866	2.7068	0.814503	0.408177	0.331279	0.150797	0.455196
ZNF703	0.000109003	0.0138979	81.5592	87.7095	87.2781	42.7446	1.07012	0.487343	0.45541
PDCD4-AS1	0.232483	1	5.34108	8.6562	1.39837	1.03221	0.261814	0.119245	0.455457
TERT	0.384183	1	3.94747	7.61255	3.32113	2.91782	0.841331	0.383291	0.455576
RP11-10N23.2	0.860005	1	2.64649	2.75975	0.048171	0.0228981	0.0182018	0.00829716	0.455842
RP11-44N21.1	0.782387	1	3.69954	3.39331	1.07929	0.451487	0.291736	0.133052	0.45607
RP11-120K9.2	0.663276	1	3.00804	3.03661	0.154263	0.0710337	0.0512836	0.0233924	0.456139
KCTD7	0.0895181	0.894611	9.79148	10.8502	8.59748	4.34609	0.878057	0.400554	0.456182
AHCYL2	0.00278183	0.0948073	9.35793	8.98327	13.319	5.83338	1.42328	0.64936	0.456241
LRRC75B	0.236791	1	8.57058	11.1478	3.75659	2.23148	0.438312	0.200172	0.456689
ZBED6CL	0.752494	1	10.6354	10.5505	0.292717	0.1327	0.0275229	0.0125776	0.456987
KB-1125A3.11	NA	NA	0.860826	1.17792	0.443624	0.277416	0.515347	0.235513	0.457
RP11-102N12.3	0.107588	0.989888	0.758297	0.989849	0.706924	0.42176	0.932252	0.426085	0.457049
TOLLIP-AS1	0.0849323	0.864773	0.977338	1.60899	0.720424	0.542102	0.737129	0.336921	0.457072
ZNF169	0.154706	1	9.97656	11.8062	4.19846	2.27178	0.420832	0.192423	0.457243
PPIP5K1	0.838324	1	8.24611	9.82055	6.37662	3.47342	0.773288	0.353689	0.457383
C21orf62-AS1	0.32139	1	2.69082	1.57123	2.93257	0.783248	1.08984	0.498494	0.4574
CTB-92J24.3	NA	NA	0.319663	0.412612	0.412105	0.243378	1.28919	0.589847	0.457535
RHD	0.467162	1	0.435354	0.429215	0.0300705	0.0135666	0.0690714	0.0316079	0.457613
RP11-531A24.3	0.733502	1	0.57394	0.644305	0.0196565	0.0101002	0.0342484	0.0156761	0.457719
TESK1	0.111281	1	19.9796	19.6792	4.31766	1.9468	0.216103	0.0989268	0.457775
PLEKHA4	0.730744	1	1.6346	1.75509	1.49698	0.735871	0.915808	0.419278	0.457823
ZNF789	0.227355	1	27.6134	29.6055	7.36837	3.61878	0.26684	0.122233	0.458077
RP5-902P8.10	0.56239	1	10.927	12.3718	3.27505	1.69938	0.299721	0.137359	0.45829
ST8SIA4	0.536819	1	0.678134	1.06548	3.15723	2.27349	4.65576	2.13377	0.458308
LAMC3	0.0094115	0.19933	1.83367	1.71497	1.53094	0.656689	0.834905	0.382916	0.458634
NINJ1	0.0154041	0.272154	26.5475	27.865	17.2534	8.30717	0.649907	0.298122	0.458715
CTD-3193K9.4	NA	NA	1.53499	1.53971	0.613649	0.282408	0.399774	0.183416	0.4588
AC005562.1	0.506662	1	7.84588	6.56603	1.08866	0.418035	0.138756	0.0636663	0.458838
LDLRAD4	0.417544	1	1.74712	1.92913	1.85201	0.938305	1.06004	0.486388	0.458841
NT5M	0.172756	1	4.94166	6.10933	2.78979	1.58346	0.564545	0.259187	0.459108
VPS37D	0.013977	0.254756	2.67812	2.307	1.39182	0.550532	0.5197	0.238635	0.459179
MBNL2	0.152356	1	4.85675	6.91586	9.41031	6.15777	1.93757	0.890384	0.459536
AC008697.1	NA	NA	0.360463	0.385548	0.157808	0.07762	0.437793	0.201324	0.459861
GLI3	0.00954749	0.201923	8.09659	9.07867	9.51038	4.9042	1.17462	0.540189	0.459886
DLC1	0.000544476	0.0361846	11.5589	16.3612	25.72	16.747	2.22513	1.02358	0.46001
RP11-212P7.3	2.51796e-05	0.00533919	2.58155	3.92887	7.00296	4.90368	2.7127	1.24811	0.460101
FGFR1	0.0124396	0.237769	71.9349	89.7919	70.8311	40.6804	0.984656	0.453052	0.460112
PTENP1-AS	0.000532396	0.0359347	1.43033	1.21627	2.70149	1.05719	1.88872	0.869207	0.46021
TNFSF12	0.730437	1	1.16997	1.05066	0.131512	0.0543568	0.112406	0.0517359	0.460258
STK24-AS1	NA	NA	0.38519	0.284591	0.0737462	0.0250784	0.191454	0.0881208	0.460271
RP11-712B9.2	0.227526	1	2.01372	2.41256	1.05436	0.581461	0.523588	0.241014	0.460312
ASH1L-AS1	0.23083	1	7.34483	7.41649	2.02172	0.939709	0.275258	0.126705	0.460316
RP11-27M24.1	0.962462	1	19.2117	20.0473	0.12693	0.0609908	0.00660691	0.00304234	0.460479
GALT	0.00592363	0.14986	39.2738	43.1662	24.8873	12.5998	0.633687	0.29189	0.460622
PRRT4	0.00727002	0.171143	3.93278	4.68827	1.84419	1.01282	0.468928	0.216033	0.460695
LOXL1	0.0384751	0.50394	4.73094	5.76076	2.58987	1.45291	0.547432	0.252208	0.460711
ESRRB	0.0357504	0.478754	2.45822	5.6714	3.401	3.61531	1.38352	0.637463	0.460754
RP11-214O1.2	0.353186	1	3.05278	1.88539	0.0244937	0.00697094	0.00802341	0.00369735	0.46082
HRK	0.819625	1	4.80441	5.42812	2.07684	1.08137	0.432278	0.199216	0.460852
COL6A3	0.1062	0.981301	0.258402	0.161488	0.128997	0.0371658	0.499211	0.230146	0.46102
PNLIPRP1	0.262977	1	2.16811	3.31168	0.294997	0.207825	0.136062	0.0627552	0.461225
PAQR6	0.692614	1	5.1634	8.29899	0.926248	0.686977	0.179387	0.0827784	0.461451
ALAD	0.0555354	0.655631	18.1253	17.6102	13.2241	5.93186	0.729593	0.336842	0.461685
GPNMB	0.403453	1	2.0617	1.48841	1.94344	0.647868	0.94264	0.435275	0.461762
AOAH	NA	NA	1.32435	0.754786	1.6219	0.426989	1.22468	0.565709	0.461925
AC009133.22	0.00102014	0.0515408	7.96737	12.0092	39.7852	27.719	4.99352	2.30815	0.462229
PARD3B	0.366757	1	1.85097	3.20032	3.27653	2.61964	1.77017	0.818556	0.462417
PODXL	0.000355657	0.0281717	9.23234	12.238	20.4424	12.5312	2.21422	1.02396	0.462447
POLD2	0.00431901	0.124173	311.06	332.482	122.307	60.4783	0.393194	0.181899	0.46262
CTB-167B5.1	1.64564e-06	0.000888597	7.8327	8.02498	20.0035	9.48487	2.55384	1.18192	0.4628
DNM1	0.0550456	0.654745	36.9724	38.3267	9.31868	4.47072	0.252044	0.116648	0.462806
CYHR1	0.118862	1	39.6451	41.5615	17.3776	8.43248	0.438329	0.202892	0.462875
RP11-218M22.1	0.387674	1	1.09171	1.30432	0.381284	0.21095	0.349254	0.161732	0.463078
MLLT3	0.000336861	0.0271992	28.0026	34.9119	40.6319	23.4589	1.451	0.671946	0.46309
HOXC4	0.1876	1	33.0879	46.385	29.1607	18.9338	0.88131	0.408188	0.46316
NKX2-1	0.0100397	0.210019	1.5419	2.35981	1.43301	1.01607	0.929379	0.430573	0.463291
PRORSD1P	0.565236	1	2.15993	3.01672	0.593581	0.384137	0.274815	0.127336	0.463352
COA1	0.00576106	0.147039	101.498	99.1652	122.835	55.6104	1.21022	0.560785	0.463374
SOSTDC1	NA	NA	0.292425	0.542043	0.807447	0.693908	2.76121	1.28017	0.463627
RP11-307C12.12	0.0555487	0.655631	1.35078	1.93583	1.39457	0.926834	1.03242	0.478779	0.463745
ZFP90	0.967665	1	15.9418	20.2845	16.0329	9.46569	1.00571	0.466646	0.463995
DCTN6	3.04831e-06	0.00119709	25.1838	33.5508	50.4678	31.202	2.00398	0.929993	0.464073
FAM69C	NA	NA	0.201934	0.258354	0.0603534	0.0358489	0.298877	0.138759	0.464268
RP11-304L19.4	NA	NA	1.55052	2.76547	2.18513	1.81017	1.40929	0.654561	0.464462
ZNF467	0.0212127	0.334278	2.27517	2.04265	0.794223	0.331313	0.349083	0.162198	0.464639
SFTA3	0.0255945	0.38219	2.05525	2.53517	3.21203	1.8425	1.56284	0.726776	0.465035
KIF13B	0.00974561	0.20461	1.78964	2.33877	3.05106	1.85446	1.70485	0.792921	0.465098
SLC39A14	0.00104007	0.0519406	33.9187	39.5155	81.3522	44.0912	2.39845	1.1158	0.465216
RP11-455O6.5	0.97028	1	0.341163	0.296539	0.0155794	0.00630078	0.0456656	0.0212477	0.46529
SLCO6A1	0.660188	1	1.27063	1.17019	0.421048	0.18048	0.331369	0.154231	0.465436
AC022384.2	0.277159	1	1802.09	2304.03	405.332	241.222	0.224923	0.104696	0.465473
TRAPPC9	2.79373e-05	0.00581601	5.09648	5.56974	10.4608	5.32349	2.05255	0.955788	0.465658
USP20	0.00939071	0.19933	15.313	19.2084	16.0025	9.35118	1.04503	0.486828	0.465852
TPD52	0.00134667	0.0605968	67.4934	82.2512	186.602	105.954	2.76474	1.28818	0.465929
RP11-49I11.1	0.0809452	0.838521	5.41468	5.79177	3.35921	1.67478	0.620389	0.289165	0.466103
RP11-87H9.2	0.00142292	0.0630426	18.0753	18.4642	12.291	5.85292	0.679989	0.316987	0.466166
TMEM203	0.0281902	0.405916	34.5546	36.9565	10.3093	5.14348	0.298348	0.139177	0.466491
PSAT1	2.91247e-05	0.00592054	114.824	121.734	206.382	102.163	1.79738	0.839231	0.46692
ARHGAP30	0.485975	1	0.497245	0.413791	0.165905	0.0645528	0.333648	0.156003	0.467568
TRPS1	0.00316406	0.10147	5.02721	5.05134	10.4616	4.92779	2.081	0.975541	0.468786
ZDHHC21	0.0781848	0.823753	3.58981	3.7396	3.07774	1.50333	0.857355	0.402003	0.468888
ST6GALNAC4	0.0232205	0.356013	20.7263	23.0798	14.7661	7.71214	0.712433	0.334151	0.469028
RP11-526A4.1	0.45744	1	2.26446	2.23408	0.547257	0.253308	0.241672	0.113384	0.469163
C8orf58	0.096011	0.933057	4.59835	5.19107	3.09804	1.6413	0.673729	0.316178	0.469295
ZNF429	0.794342	1	4.5257	4.97861	3.3432	1.72622	0.738714	0.346727	0.469366
FAM149A	0.101874	0.96072	3.2377	4.62832	1.93102	1.29567	0.596417	0.279944	0.469376
KRT32	NA	NA	0.65784	0.527168	0.0173587	0.00652979	0.0263874	0.0123865	0.469411
TMSB4XP2	0.138292	1	24.9625	27.4035	8.20496	4.22878	0.328691	0.154315	0.469484
RP11-54O7.1	0.512257	1	2.21645	3.07981	0.0882536	0.0575778	0.0398175	0.0186952	0.469523
NSUN5P2	0.0785207	0.824277	20.7019	23.4263	4.27787	2.27417	0.206641	0.0970776	0.469788
LRRC61	0.00125696	0.0582324	20.9391	24.4605	19.3229	10.6098	0.922814	0.433752	0.470032
IL20RB	0.543243	1	1.03067	0.974496	0.282416	0.125513	0.274012	0.128798	0.470045
PTCH1	0.0956327	0.931753	29.41	29.2605	15.6257	7.30792	0.531306	0.249754	0.470075
GPR85	0.21412	1	0.646409	0.960735	0.885511	0.618823	1.36989	0.644114	0.470193
DEGS2	0.723887	1	1.46968	1.87761	1.27253	0.764662	0.865855	0.407253	0.470348
TMEM231	0.653611	1	7.31429	9.31651	9.19625	5.50969	1.2573	0.59139	0.470365
RP11-352E6.2	0.0619847	0.707419	349.321	461.453	218.553	135.905	0.625651	0.294515	0.470734
GJD3	0.0332183	0.453022	3.56256	3.91757	2.92593	1.51461	0.8213	0.38662	0.470741
FAM13C	0.557951	1	2.55761	4.01455	2.64362	1.95419	1.03363	0.486777	0.47094
NBL1	0.25824	1	14.1853	15.8203	17.3453	9.11262	1.22277	0.576008	0.47107
RP11-159H10.3	0.01902	0.313894	1.66214	1.58932	0.693621	0.312652	0.417306	0.196721	0.471406
CSGALNACT1	0.098285	0.942318	0.530361	0.585664	0.282768	0.147274	0.533161	0.251465	0.471649
RP11-42I10.1	0.138923	1	1.42844	1.19956	1.14513	0.453603	0.801665	0.378141	0.471695
C9orf117	0.00314335	0.10147	4.2383	4.56758	2.5127	1.27804	0.592856	0.279807	0.471965
ALOX12	0.698758	1	2.6978	2.18697	0.386326	0.147863	0.1432	0.0676109	0.472142
AC010883.5	0.130706	1	3.99684	6.47405	1.31909	1.00902	0.330033	0.155856	0.472244
LINC-PINT	0.0341788	0.463196	3.52047	3.37871	2.27434	1.03176	0.646033	0.305371	0.472686
CTB-58E17.5	0.168824	1	0.619269	0.753081	0.336622	0.193523	0.54358	0.256975	0.472746
CTD-2270P14.5	0.685069	1	1.10895	1.25666	0.0780139	0.0418031	0.0703493	0.0332652	0.472858
RP11-30L15.4	0.294271	1	0.437866	0.562421	0.0415434	0.0252352	0.094877	0.0448689	0.472916
SGSM2	0.941572	1	41.1883	44.882	9.64354	4.97044	0.234133	0.110745	0.472999
PLSCR4	0.130722	1	1.35679	1.58628	1.94999	1.07854	1.43721	0.679918	0.473082
FOXP4-AS1	0.857495	1	6.85833	8.55947	8.35975	4.93602	1.21892	0.576674	0.473102
ATP6V0E2	0.0158765	0.276264	99.8682	115.613	131.309	71.9167	1.31482	0.622047	0.473103
ZSCAN18	0.977785	1	12.9895	6.28469	24.3368	5.57439	1.87357	0.886979	0.473415
RP13-15M17.1	0.74114	1	1.81026	1.61089	0.907645	0.382485	0.501389	0.237437	0.473558
TMEM246	0.00337229	0.106282	8.0393	10.5754	4.33345	2.70012	0.539033	0.255321	0.473664
AARD	NA	NA	0.407657	0.532017	0.674529	0.416981	1.65465	0.783774	0.47368
HTR6	0.0125587	0.238613	1.0395	1.7854	1.49755	1.21842	1.44064	0.682435	0.473701
OLMALINC	0.196049	1	8.37578	10.6053	3.06427	1.83807	0.365849	0.173316	0.473737
MYLK	0.460571	1	3.72923	3.63396	3.11747	1.43915	0.835955	0.396028	0.473743
AKAP2	0.00423788	0.123175	9.26293	9.79199	11.8327	5.92615	1.27743	0.605204	0.473769
CYP1A2	NA	NA	0.232585	0.150109	0.0741786	0.0226927	0.318931	0.151175	0.474005
GNG3	0.863533	1	2.02315	1.91211	0.215862	0.0967549	0.106696	0.0506011	0.474255
CTB-58E17.9	0.6149	1	11.6236	11.6212	1.51555	0.718769	0.130386	0.0618498	0.474361
RP11-296L22.8	0.0770386	0.817531	6.71464	6.62378	2.08012	0.973436	0.309789	0.146961	0.47439
PLXNA2	0.520558	1	5.08559	6.42956	4.60927	2.76537	0.906339	0.430103	0.474549
MYO15B	0.454708	1	15.9831	11.0903	1.66623	0.548687	0.104249	0.0494745	0.474578
TMBIM4	0.928398	1	47.2708	52.1717	86.4493	45.2849	1.82881	0.867997	0.474624
ARHGAP5-AS1	0.0804929	0.837349	1.32494	1.53704	0.918501	0.505864	0.69324	0.329116	0.47475
CCDC36	NA	NA	0.355125	0.472645	0.029332	0.0185374	0.0825963	0.0392206	0.474847
RP11-477I4.4	0.181287	1	6.22629	6.5901	3.37952	1.69886	0.542782	0.25779	0.474941
RP11-400F19.18	0.753439	1	1.45905	1.31324	0.0616496	0.0263575	0.0422532	0.0200706	0.475007
FBXO10	0.860781	1	9.43295	9.65745	2.02443	0.984632	0.214613	0.101956	0.475069
PAQR9	0.933401	1	0.586111	0.714007	0.542013	0.313699	0.924762	0.43935	0.475095
RP11-138A9.2	NA	NA	0.153584	0.202986	0.00897072	0.00563547	0.0584092	0.0277629	0.475316
ZNF362	0.416181	1	21.411	28.9225	28.3701	18.2188	1.32502	0.629918	0.475401
CTD-2561B21.8	0.856359	1	1.2587	0.934145	0.0179439	0.00633348	0.0142559	0.00677998	0.475591
FAXDC2	0.264429	1	3.29546	3.6534	3.0439	1.60617	0.923665	0.439637	0.47597
CECR1	0.936395	1	1.07969	1.32787	0.0185491	0.0108599	0.01718	0.00817844	0.476043
LINC01411	NA	NA	1.02003	0.876459	0.583472	0.238685	0.572015	0.272329	0.476087
ABCG1	0.0972096	0.937521	1.23161	1.52424	2.09897	1.2371	1.70425	0.811618	0.476232
MPLKIP	1.28635e-05	0.00338854	4.84011	4.8218	7.52161	3.56932	1.55402	0.740246	0.476344
SLC25A37	0.306716	1	32.8331	38.779	13.8943	7.8186	0.42318	0.201619	0.476439
RP1-41C23.1	NA	NA	0.855871	0.872689	0.17025	0.0827516	0.19892	0.0948237	0.476692
ZNF785	0.495793	1	2.76302	3.13263	0.658848	0.356101	0.238452	0.113675	0.476719
ACHE	0.296301	1	2.71188	2.94719	6.534	3.38581	2.4094	1.14883	0.47681
RP11-442H21.2	0.0246414	0.372367	47.0955	74.5348	45.4114	34.2785	0.964241	0.459899	0.476955
RGMB-AS1	0.0372297	0.49198	2.05059	3.0984	2.67605	1.92898	1.30501	0.622573	0.477062
CDKN2A	1.29431e-05	0.00338854	193.907	234.662	359.158	207.373	1.85222	0.883709	0.477109
LINC00115	0.623554	1	2.08564	1.82787	0.311326	0.130198	0.149271	0.0712294	0.477181
KNDC1	0.099065	0.944671	4.13704	4.40319	2.8544	1.45015	0.689962	0.329341	0.477332
RP11-89H19.2	0.274481	1	0.53973	0.553731	0.278176	0.136249	0.515398	0.246056	0.47741
SLC9A3	0.476787	1	16.1933	20.7945	0.489797	0.300369	0.0302469	0.0144446	0.477558
ST6GAL2	0.0369813	0.490031	0.127778	0.228094	0.0592618	0.0505206	0.463787	0.22149	0.477569
GRID2IP	0.0185895	0.308855	0.512832	0.652205	0.791001	0.480457	1.54242	0.736666	0.477605
C1orf167	NA	NA	0.293288	0.243962	0.0958632	0.038087	0.326857	0.156119	0.477636
GPR137B	0.714029	1	12.619	15.111	7.93415	4.53893	0.628746	0.300373	0.477733
AC006277.3	0.511603	1	1.67039	1.92045	0.194068	0.106619	0.116181	0.0555177	0.477854
AUH	0.000136064	0.0158655	10.0536	10.6392	14.3085	7.23791	1.42322	0.680306	0.478004
TULP2	0.322334	1	1.71091	1.6705	0.300555	0.140274	0.17567	0.0839713	0.478007
PAQR8	0.173779	1	4.51522	5.00173	7.74967	4.10464	1.71634	0.820644	0.478135
FAM90A1	NA	NA	0.362721	0.266772	0.0415148	0.0145997	0.114454	0.0547273	0.47816
TMEM59L	0.0559118	0.658106	10.5337	17.2319	17.0101	13.3115	1.61483	0.772492	0.478374
GNG13	0.518262	1	1.74449	1.86928	0.258697	0.132623	0.148294	0.0709487	0.478433
LINC01503	NA	NA	0.607155	0.617325	0.192684	0.093733	0.317356	0.151837	0.478446
AC016629.7	0.617172	1	24.0778	19.1924	2.26339	0.863939	0.0940032	0.0450146	0.478863
CPNE3	0.00377236	0.114453	78.6532	129.851	237.26	187.572	3.01653	1.44452	0.478867
CEBPB-AS1	0.187655	1	0.552874	0.56201	0.110374	0.0537301	0.199637	0.0956035	0.478887
ZC3HAV1L	1.2909e-07	0.000165554	11.7942	15.9205	28.7407	18.5826	2.43685	1.16721	0.478984
MTND4P12	0.841772	1	1789.05	2234.92	68.0909	40.7502	0.0380598	0.0182334	0.479072
OXTR	0.679229	1	0.497914	0.418827	0.191662	0.0772717	0.38493	0.184496	0.479296
PIGO	0.00213356	0.0817422	16.6873	18.8504	18.8548	10.2095	1.12989	0.541607	0.479345
ASTN2	0.110825	1	3.24449	2.99316	1.53431	0.678881	0.472897	0.226811	0.47962
MOSPD3	0.00258931	0.0913076	13.178	13.4526	6.45408	3.16086	0.489762	0.234963	0.479749
UBE2Q2L	NA	NA	1.38777	1.7183	1.44086	0.856014	1.03826	0.498175	0.479819
S1PR1	0.0246006	0.372218	1.16528	1.44802	1.57847	0.941533	1.35458	0.650221	0.480015
KMT2E	0.0203019	0.326734	17.7947	20.2829	16.9145	9.2575	0.950536	0.456419	0.48017
AL158147.2	NA	NA	3.32723	5.13934	35.3154	26.1973	10.6141	5.09741	0.480251
GLIPR1L2	0.265811	1	0.589137	0.590706	0.609454	0.293628	1.03449	0.49708	0.480509
EMBP1	0.97899	1	0.830391	1.00504	0.66305	0.385736	0.798479	0.383802	0.480666
MC1R	0.847899	1	4.15722	5.57967	0.188674	0.121789	0.0453847	0.0218273	0.48094
CTC-453G23.7	0.478022	1	1.71638	2.20051	0.0976509	0.060282	0.0568935	0.0273946	0.481506
RP11-326C3.11	0.316088	1	1.92419	2.36188	0.190188	0.112468	0.0988406	0.047618	0.481766
LINC00511	0.41692	1	2.73349	1.05691	1.95732	0.364688	0.716052	0.345051	0.48188
FLJ35934	0.37131	1	1.33824	2.35332	0.173033	0.146665	0.129299	0.0623226	0.482004
SLC26A1	0.417255	1	2.44467	4.03674	0.0803635	0.0640137	0.0328729	0.0158578	0.482396
ZHX2	0.00347546	0.107871	5.07596	5.65192	9.38103	5.0393	1.84813	0.891609	0.482438
CTD-3126B10.1	0.899569	1	15.2974	14.5797	0.0402942	0.018536	0.00263406	0.00127136	0.482661
THAP8	0.317432	1	3.34367	3.93959	3.09107	1.75793	0.924454	0.446222	0.482686
DENND3	0.0701932	0.772836	10.1444	11.5757	8.24937	4.54369	0.813194	0.39252	0.482689
FAM160B2	0.0537019	0.642155	21.8029	29.1694	9.61508	6.20989	0.441	0.212891	0.482745
CTD-2047H16.4	0.430206	1	1.68851	1.673	2.35692	1.12771	1.39586	0.674065	0.482903
RNF122	0.000491423	0.0344952	4.13207	4.42662	4.83939	2.50358	1.17118	0.565574	0.48291
C9orf3	0.0271331	0.39799	12.7077	12.8411	7.74606	3.78117	0.609556	0.294458	0.48307
KRT38	0.485272	1	1.0233	0.847814	0.166744	0.0667681	0.162947	0.0787532	0.483305
RP11-297D21.4	0.102013	0.96072	3.94644	5.43579	2.36928	1.5781	0.600359	0.290317	0.483572
RP11-419C5.2	0.365944	1	1.75438	2.61786	0.444785	0.321011	0.253528	0.122623	0.483668
RP11-1017G21.5	0.156067	1	2.02949	2.32935	0.86093	0.477981	0.42421	0.205199	0.483721
GAS1	0.00765417	0.176436	13.2889	11.2862	7.68238	3.15669	0.578105	0.279695	0.483813
LYPD6	0.336736	1	2.06726	2.15301	1.83759	0.926702	0.888901	0.430422	0.484218
NEFL	0.000529156	0.035856	25.7478	36.9022	30.2358	20.989	1.17431	0.568774	0.484349
XXbac-B476C20.13	NA	NA	0.243516	0.245588	0.0640484	0.03129	0.263015	0.127409	0.484415
CTRL	0.950618	1	22.3644	24.9215	1.17715	0.63564	0.052635	0.0255057	0.484577
HDHD3	0.00274235	0.0943927	22.1682	22.6342	13.3394	6.6006	0.601736	0.291621	0.484632
DYX1C1	0.16212	1	3.11788	3.56635	5.31582	2.94718	1.70495	0.826386	0.484699
CD72	0.383398	1	4.65344	4.29133	1.16189	0.519519	0.249684	0.121062	0.484863
KCNC1	0.688827	1	3.40866	3.76578	1.14248	0.612133	0.33517	0.162551	0.484982
RP11-23E10.3	NA	NA	1.05574	1.03522	0.371312	0.176609	0.351708	0.1706	0.485063
LMLN-AS1	NA	NA	1.75628	1.76632	0.381101	0.185943	0.216993	0.105271	0.485137
LINC01291	0.859169	1	3.18767	3.10173	0.104796	0.0494786	0.0328754	0.0159519	0.485224
FLJ20021	0.241551	1	2.87542	4.03873	4.93989	3.36711	1.71797	0.833705	0.485285
LINC00173	0.217315	1	4.57728	6.48499	1.63829	1.12658	0.357918	0.173721	0.485366
ZC3H6	0.16124	1	2.2451	3.4276	3.8916	2.88372	1.73337	0.841323	0.485367
C1QL4	0.0312418	0.436048	1.95014	2.4026	1.63884	0.98009	0.84037	0.407929	0.485416
FAM66C	0.506527	1	4.58236	4.59858	0.428034	0.208525	0.0934091	0.0453455	0.485451
FAM69B	0.0614564	0.703715	38.2569	39.159	9.43445	4.68834	0.246608	0.119726	0.48549
TSC22D4	0.0043529	0.124624	17.2903	16.9944	7.09489	3.39289	0.410339	0.199648	0.486543
FOXE1	0.0137043	0.25218	1.45856	1.77041	0.781476	0.461762	0.535786	0.260822	0.486803
ZSWIM8-AS1	0.261245	1	3.27488	3.84635	1.00373	0.574227	0.306494	0.149291	0.487095
CACNA2D1	0.00292061	0.0981491	7.33407	7.97123	18.9701	10.0446	2.58657	1.26011	0.487172
GRHPR	0.000375302	0.0285676	114.587	121.902	155.478	80.5819	1.35686	0.661038	0.487184
MED30	4.46094e-05	0.00771719	20.8387	18.9355	35.1501	15.5656	1.68677	0.822033	0.487341
OGDHL	0.443905	1	12.1564	14.3919	7.41118	4.27726	0.609653	0.297199	0.487489
C3orf67	0.29668	1	4.70628	6.41286	3.182	2.11404	0.676118	0.329656	0.487572
HILPDA	0.00834535	0.184944	27.7472	26.9748	22.1361	10.4986	0.797778	0.3892	0.487856
C6orf47-AS1	0.468016	1	9.25087	9.40482	1.46661	0.727454	0.158538	0.0773491	0.487891
ZNF775	0.00248256	0.0890185	11.0013	9.90109	6.78345	2.97876	0.616604	0.300852	0.487917
FAM86EP	0.346754	1	5.63637	6.89507	3.44031	2.05377	0.610377	0.297861	0.487995
C2CD4C	0.103758	0.96753	0.524151	0.823591	0.305327	0.234128	0.582517	0.284277	0.488015
RP11-810P12.7	NA	NA	0.343101	0.36556	0.0835837	0.0434814	0.243613	0.118945	0.488253
ERBB4	0.61024	1	0.499851	0.463722	0.473947	0.214724	0.948177	0.463045	0.488353
QPRT	0.0975697	0.938179	27.2124	36.7358	47.9918	31.6543	1.7636	0.861674	0.488588
LINC01399	0.00315755	0.10147	5.31281	5.49651	31.0364	15.6889	5.8418	2.85434	0.488606
RP11-545M17.1	0.074865	0.805205	2.7162	2.4045	3.1367	1.35693	1.15481	0.564329	0.488676
SLC16A12	NA	NA	0.144182	0.112531	0.0145345	0.00554417	0.100807	0.0492679	0.488737
ADAP2	0.68081	1	11.6151	14.6522	7.23249	4.46064	0.62268	0.304435	0.488911
RP11-792A8.4	0.294457	1	14.6474	14.6215	2.58947	1.26391	0.176787	0.0864419	0.488961
TAS2R5	0.570238	1	1.50539	1.43397	0.076352	0.0355673	0.0507191	0.0248034	0.489034
ZNF774	0.942423	1	10.1051	9.85831	11.5999	5.53506	1.14793	0.561461	0.48911
RP1-151F17.2	0.81174	1	3.42911	4.9469	0.0122606	0.00865532	0.00357545	0.00174965	0.48935
TTC39B	0.00121508	0.0573645	1.5329	1.73709	3.41585	1.8947	2.22836	1.09073	0.489478
HCAR1	0.263247	1	0.242569	0.250153	0.0885207	0.0447204	0.36493	0.178772	0.489881
MFHAS1	0.118631	1	13.2529	16.2865	1.43533	0.864385	0.108303	0.0530737	0.490048
HTRA3	0.0751562	0.805598	1.95154	3.36355	1.75026	1.47869	0.896861	0.439622	0.490178
RP11-177H13.2	0.0124264	0.237769	0.375464	0.409165	0.615256	0.328691	1.63866	0.803321	0.490232
PPP3CC	0.00103799	0.0519406	7.32516	10.4555	14.6507	10.2543	2.00005	0.980757	0.490366
EFNB3	0.268623	1	5.46124	6.75682	1.93934	1.17775	0.35511	0.174305	0.490849
TRIM73	0.692283	1	2.93358	1.84985	0.221008	0.0684806	0.0753373	0.0370195	0.491384
SEC14L3	0.402883	1	0.376897	0.305077	0.0613184	0.024392	0.162693	0.0799536	0.491439
NKX3-2	0.100306	0.953323	1.48163	1.90792	1.00874	0.638395	0.680831	0.334603	0.491462
ADAM9	0.00505536	0.136068	23.9088	23.5314	21.5523	10.4344	0.901438	0.443425	0.491908
SHD	0.0131451	0.245816	1.68495	2.12401	1.14595	0.710739	0.680109	0.334621	0.492011
PVRL4	0.549557	1	0.609306	0.87889	0.15117	0.107289	0.248102	0.122073	0.492029
DOK6	NA	NA	0.264667	0.105296	0.0446563	0.00874258	0.168726	0.0830286	0.49209
LINC01166	0.782407	1	0.437288	0.336393	0.0313753	0.0118869	0.0717497	0.0353363	0.492494
NEK6	0.00219196	0.0835648	22.2707	23.842	43.1408	22.7515	1.93711	0.954261	0.492621
GATA4	0.00112344	0.0547942	12.6095	16.0071	21.5442	13.4754	1.70857	0.841839	0.492716
RP11-274B21.3	0.945164	1	18.7317	20.5707	0.112944	0.0611201	0.00602956	0.00297122	0.492775
RP11-61L23.2	0.202332	1	0.772343	0.680165	0.575334	0.249697	0.74492	0.367112	0.492821
CALD1	0.00696971	0.165653	73.0971	90.8484	313.79	192.237	4.29278	2.11602	0.492925
ZNRF2P2	0.249263	1	2.22157	2.32873	1.48403	0.767144	0.66801	0.329426	0.493146
CTC-241N9.1	0.155858	1	1.79858	1.844	1.25647	0.635279	0.69859	0.344511	0.493152
XPO7	0.00140183	0.0624285	43.2009	50.4811	68.7272	39.6129	1.59087	0.784708	0.493256
ADAM22	0.0190566	0.314197	6.25318	7.27398	8.13632	4.66953	1.30115	0.64195	0.493371
CREB3L2	0.00294805	0.0981491	17.9986	18.1554	37.1567	18.5015	2.06442	1.01906	0.493631
ICAM4	0.0257455	0.383167	1.93598	2.5101	2.07801	1.33016	1.07336	0.529923	0.493703
FAHD2CP	0.438099	1	9.9385	11.879	3.72651	2.19909	0.374957	0.185124	0.493721
ZFP41	0.672225	1	17.7719	19.0774	2.93832	1.558	0.165335	0.0816673	0.49395
RP1-12G14.7	0.955976	1	4.91487	3.5116	0.205069	0.072384	0.0417242	0.0206128	0.494026
WDR34	0.00638696	0.157208	84.4855	90.2106	42.9617	22.6688	0.50851	0.251288	0.494165
GPR153	0.583461	1	4.53421	5.51326	0.507007	0.30468	0.111818	0.0552631	0.494223
SLC20A2	0.0151255	0.268606	28.9453	27.2572	15.1262	7.0417	0.522579	0.258343	0.494361
NDUFB2-AS1	0.000936098	0.0489869	10.4855	10.9443	7.77244	4.01062	0.741256	0.366457	0.494374
OSR2	0.000193715	0.0191026	7.18869	7.65511	8.28905	4.36658	1.15307	0.570414	0.494692
STYK1	0.959813	1	0.758191	0.81642	1.60492	0.855021	2.11678	1.04728	0.494753
RP11-421F16.3	0.987742	1	3.98685	4.207	0.0646998	0.0337782	0.0162283	0.00802905	0.494756
FKBP9	0.00222481	0.0840055	22.615	25.7562	32.1333	18.1095	1.42088	0.703112	0.494841
CTD-2342J14.6	0.095279	0.93118	1.38352	1.705	1.65298	1.00812	1.19476	0.591273	0.494887
MIPEPP3	0.116698	1	3.78217	4.21078	6.42343	3.54118	1.69835	0.84098	0.495176
NAPRT	0.00119845	0.0568909	28.6649	30.6618	14.1761	7.5112	0.494546	0.244969	0.495342
HGSNAT	0.026324	0.389985	17.2257	19.5477	27.0834	15.2241	1.57227	0.778818	0.495347
RAB43	0.296101	1	1.96428	2.57111	2.03263	1.31791	1.0348	0.512584	0.495348
C3	0.148705	1	5.52901	4.97014	0.868713	0.386977	0.157119	0.0778604	0.49555
RAB6C	0.197686	1	0.540068	0.557291	0.174383	0.0892187	0.322891	0.160094	0.495813
TPT1-AS1	0.354042	1	9.60964	10.0465	7.23536	3.7516	0.752927	0.373424	0.495962
ABCA7	0.50625	1	13.706	20.9352	5.51038	4.17461	0.402041	0.199406	0.495984
B4GALT1	0.00539957	0.141149	11.2496	12.2976	8.26428	4.48117	0.734629	0.364394	0.496024
PTK2B	0.0317794	0.440703	2.90746	4.50912	2.52739	1.94444	0.869278	0.431224	0.496071
PDCD6IPP1	0.471719	1	2.1589	2.92622	0.222934	0.149942	0.103263	0.0512408	0.496218
RP11-15H20.7	0.066681	0.743342	2.05385	2.72552	2.82447	1.86	1.37521	0.682439	0.496244
MEGF8	0.888378	1	26.2105	39.5111	7.41806	5.54951	0.283019	0.140454	0.496273
AP002884.2	NA	NA	0.931311	0.590714	1.22909	0.386892	1.31974	0.654957	0.496276
LONRF1	0.0141555	0.257466	8.19052	10.0256	9.28611	5.64479	1.13376	0.563038	0.49661
AC245100.1	0.0459962	0.572849	1.0943	1.48746	1.25073	0.844294	1.14295	0.567608	0.496617
GYPC	0.125244	1	7.56698	11.6724	4.54754	3.48563	0.600972	0.298622	0.496898
CD1D	0.122083	1	0.304825	0.322354	0.436932	0.229604	1.43339	0.712273	0.496916
CCDC25	0.00434495	0.124624	36.543	50.9161	74.6708	51.7457	2.04337	1.01629	0.497362
IGLON5	NA	NA	0.261776	0.242697	0.0182381	0.00841056	0.0696706	0.0346546	0.497406
ANKS6	0.156712	1	41.9833	40.3666	13.6248	6.51724	0.324529	0.161451	0.497494
SLC25A51	0.0342269	0.463485	14.9967	14.8581	4.95515	2.44267	0.330416	0.1644	0.497554
LAPTM4B	0.000364056	0.0284211	118.179	122.09	315.274	162.091	2.66777	1.32764	0.497658
SHFM1	0.000298381	0.0249069	516.578	526.553	627.672	318.432	1.21506	0.604748	0.497712
RP11-527N22.2	0.159477	1	4.71545	8.25012	0.7832	0.682072	0.166092	0.0826742	0.49776
RP5-1039K5.13	0.273977	1	4.23165	5.80849	1.68468	1.1512	0.398114	0.198193	0.497829
GDF9	0.369028	1	0.654181	0.837143	0.10539	0.0671465	0.161102	0.0802091	0.497877
SYT9	0.208199	1	0.346776	0.255512	0.224813	0.0825043	0.648295	0.322898	0.498073
BARX1	0.185818	1	5.00011	5.36653	0.860357	0.460062	0.172068	0.085728	0.498223
TRIM16L	0.476419	1	12.7478	12.3717	3.73106	1.80455	0.292683	0.145861	0.498359
PDE7A	0.0107728	0.219286	15.6934	17.9729	11.1252	6.35278	0.708909	0.353464	0.498603
AC090616.2	0.0997339	0.948853	0.583597	0.727439	0.317559	0.197405	0.544141	0.27137	0.498712
MST1	0.952984	1	11.7714	12.5958	1.51303	0.807519	0.128534	0.0641102	0.498778
RP11-155D18.13	0.992927	1	0.491931	0.337641	0.0318809	0.0109166	0.0648077	0.032332	0.498891
FUT1	0.577892	1	0.555877	0.754529	0.109468	0.0741302	0.196928	0.098247	0.498897
VPS28	0.000283272	0.0239934	72.382	72.1395	90.8346	45.2014	1.25493	0.626583	0.499296
HIPK2	0.151631	1	15.1551	17.261	8.00487	4.55353	0.528196	0.263805	0.499444
OSCAR	NA	NA	0.363476	0.478012	0.0313682	0.0206046	0.0863006	0.0431048	0.499472
SLC34A3	NA	NA	0.32097	0.385752	0.0665853	0.0399796	0.20745	0.103641	0.499593
SPDYE5	0.905419	1	1.72288	1.85816	0.0886208	0.0477671	0.0514376	0.0257067	0.499764
RP11-14N7.2	0.822128	1	25.1186	39.168	7.37323	5.74614	0.293537	0.146705	0.499784
OCEL1	0.317179	1	19.331	20.5769	14.2718	7.59335	0.738286	0.369023	0.499838
RP11-539G18.3	0.289251	1	2.90116	2.21335	1.39466	0.532253	0.480725	0.240474	0.500232
ZFHX4	0.00306281	0.100804	5.97478	7.60035	10.9043	6.9413	1.82505	0.913287	0.500416
RP11-726G1.1	0.660383	1	0.855265	0.981771	0.081592	0.0468868	0.0953997	0.0477574	0.500603
TMPRSS9	0.937389	1	1.11835	0.905856	0.0991592	0.0402145	0.0886656	0.0443939	0.500689
EFNA3	0.657839	1	12.0424	13.2957	1.74961	0.967328	0.145287	0.072755	0.500765
AZIN1-AS1	0.0581186	0.676706	3.08077	2.15274	2.42446	0.848456	0.786966	0.394128	0.50082
RP11-498C9.13	0.953443	1	118.352	118.397	0.115361	0.0578012	0.000974728	0.000488198	0.500856
TFR2	0.803567	1	0.568013	0.31667	0.0515815	0.0144078	0.0908104	0.0454978	0.50102
RP1-40E16.12	0.135935	1	1.09189	1.48889	0.904332	0.617967	0.828226	0.415052	0.501134
RP11-123K3.9	0.0107971	0.219286	14.7592	18.4496	27.0344	16.938	1.8317	0.918069	0.501212
CHCHD2	0.000221948	0.0209565	330.089	322.655	461.697	226.238	1.3987	0.701176	0.501304
PLEKHD1	0.904807	1	0.227394	0.186453	0.031255	0.0128533	0.137449	0.0689359	0.501539
CTB-129O4.1	0.208939	1	15.8515	19.3896	4.94294	3.03265	0.311828	0.156406	0.501578
CTC-338M12.5	0.0711133	0.779674	4.83843	5.40976	12.9276	7.2499	2.67186	1.34015	0.50158
AC000068.5	0.131255	1	1.79212	2.20173	1.1306	0.696756	0.630873	0.316458	0.50162
SDHAF4	0.0500263	0.610024	10.2616	14.558	13.4468	9.57416	1.3104	0.657656	0.501874
SFTPD-AS1	0.60722	1	0.106495	0.100274	0.0133716	0.00632052	0.125561	0.0630325	0.502008
MAPT	0.315791	1	12.8744	18.7898	17.0363	12.4821	1.32327	0.664302	0.502016
RP1-80N2.3	0.804911	1	0.913248	0.994144	0.0405271	0.0221493	0.0443769	0.0222798	0.502058
PPP1R9A	0.00345797	0.107658	1.79894	2.03668	2.1783	1.23869	1.21088	0.608191	0.502272
CAV1	0.000181492	0.0185563	6.56511	8.04954	15.9072	9.79729	2.42299	1.21712	0.502323
SLCO2A1	0.0132482	0.24721	1.32292	1.6762	1.12385	0.715415	0.849522	0.426808	0.502409
ZBTB7C	0.564822	1	0.534933	1.08207	0.855599	0.86959	1.59945	0.803636	0.502445
SDSL	0.230941	1	2.96586	3.73872	4.53376	2.87168	1.52865	0.768092	0.502464
RP11-1212A22.1	0.471985	1	5.22829	7.30073	0.696313	0.488568	0.133182	0.0669204	0.502474
NCAM2	0.532184	1	0.952602	1.34946	2.26017	1.60919	2.37263	1.19247	0.502594
BRD3	0.00294012	0.0981491	27.9101	31.487	63.9323	36.2521	2.29065	1.15134	0.502624
RP11-175P13.3	0.258116	1	2.39225	3.43833	0.826627	0.59722	0.345544	0.173695	0.502671
SCN4B	0.141199	1	1.25868	1.28459	1.61101	0.826507	1.27992	0.643401	0.502689
OXCT1-AS1	0.0767136	0.815713	5.67951	6.69308	4.23572	2.50991	0.74579	0.375001	0.502824
HSD17B7P2	0.170919	1	1.94879	2.67064	0.962955	0.663697	0.49413	0.248516	0.502937
GSN-AS1	0.231465	1	0.194081	0.141505	0.0676451	0.0248101	0.348541	0.17533	0.503041
CEP83-AS1	0.278815	1	0.883569	1.0041	0.15592	0.0891434	0.176466	0.0887794	0.503096
CLDN15	0.642499	1	23.0309	24.9601	2.08941	1.13924	0.090722	0.0456424	0.503102
ERICH5	0.000253574	0.0228203	3.53966	3.86396	3.87651	2.12958	1.09516	0.551139	0.503248
METTL7A	0.0444479	0.558963	6.97297	10.8755	23.1951	18.2085	3.32643	1.67427	0.503323
ASPDH	0.987676	1	4.00574	3.80819	0.128235	0.0613606	0.0320128	0.0161128	0.503323
SLC44A1	0.00337687	0.106282	11.4081	12.7989	14.5129	8.19555	1.27216	0.640332	0.503344
C16orf45	0.268681	1	2.15017	3.67134	3.90685	3.35797	1.817	0.914644	0.503383
FAM49A	0.230422	1	0.224169	0.332847	0.843854	0.630772	3.76437	1.89508	0.503426
FBXL14	0.617023	1	10.9268	13.9662	9.70827	6.24775	0.888482	0.447348	0.503497
TRMT10B	0.0645166	0.728616	12.3393	11.9456	8.97512	4.37618	0.727361	0.366342	0.50366
CTD-2574D22.2	0.4118	1	2.54994	3.00046	0.390326	0.231348	0.153073	0.0771042	0.50371
CORO2A	0.0232048	0.356013	2.16332	2.26406	0.79991	0.421807	0.36976	0.186306	0.503855
PRR35	0.284042	1	0.386166	0.5806	0.260883	0.197702	0.675572	0.340513	0.504037
CDH1	0.411336	1	2.37483	2.50356	5.46835	2.90621	2.30263	1.16083	0.504133
FAM157A	NA	NA	0.410285	0.336222	0.178184	0.0736337	0.434293	0.219003	0.504275
RP11-522I20.3	0.000419449	0.0307104	12.5319	12.1245	18.5072	9.03123	1.47681	0.744874	0.504382
IKZF4	0.702971	1	3.69275	5.08848	1.93375	1.34402	0.523661	0.26413	0.504391
DICER1-AS1	0.712282	1	12.4978	14.1678	1.9813	1.13335	0.158532	0.0799948	0.504597
GPC2	0.00506972	0.136156	8.15404	7.74478	3.12696	1.49878	0.383486	0.193521	0.504637
CTD-3099C6.11	0.00769542	0.176483	1.32258	1.2997	2.42383	1.20206	1.83265	0.924875	0.504665
RP4-673M15.1	1.09575e-05	0.00310385	1.4434	1.62629	4.61519	2.62595	3.19744	1.61469	0.504993
RP11-545E17.3	0.0272094	0.398476	5.03807	4.94318	2.92633	1.45024	0.580843	0.293382	0.505096
DUS4L	0.00361657	0.110613	15.2731	13.9231	11.7277	5.40083	0.767866	0.387904	0.505172
SDHAF3	0.000213909	0.0204207	65.0237	68.1241	91.0512	48.1951	1.40028	0.70746	0.505229
HERC2P2	0.670724	1	14.705	13.5591	1.58657	0.739391	0.107893	0.054531	0.505416
LINC00957	0.457193	1	1.06275	0.950595	0.113113	0.05115	0.106434	0.0538084	0.505555
DTX2	0.00238528	0.0873226	12.4838	11.0793	10.5861	4.75258	0.847987	0.42896	0.505857
PSD4	0.838631	1	1.18051	1.18413	0.832834	0.42283	0.705487	0.357081	0.506148
CH507-39O4.2	0.130073	1	4.73638	5.08157	1.51843	0.824575	0.320589	0.162268	0.506156
CTB-78F1.1	NA	NA	0.358282	0.235296	0.0329663	0.0109604	0.0920122	0.0465813	0.506252
RP11-553L6.2	0.377288	1	0.228294	0.283255	0.0095271	0.00598499	0.0417317	0.0211293	0.506314
HMBOX1	0.00584529	0.148623	19.5101	22.4082	9.96226	5.79345	0.510621	0.258542	0.506328
IL11RA	0.124105	1	13.5863	12.2285	3.31469	1.51091	0.243973	0.123556	0.506435
RP11-94C24.13	0.630119	1	0.396677	0.327627	0.0305715	0.0127914	0.077069	0.0390426	0.506592
RAD51D	0.873221	1	14.5767	11.8216	17.4899	7.18683	1.19985	0.607941	0.506679
RP4-816N1.6	0.233523	1	5.91427	7.52409	3.51001	2.26282	0.593482	0.300743	0.506744
KIAA0895	0.00117986	0.0564731	13.9733	15.3713	25.308	14.1114	1.81117	0.918036	0.506875
UBE2D4	0.0569192	0.668597	9.3106	8.72163	3.90469	1.8543	0.419381	0.212609	0.50696
ASS1P12	0.54973	1	1.94173	1.81177	0.118443	0.0560411	0.0609987	0.0309317	0.507088
TAPT1-AS1	0.244514	1	1.02903	1.61547	1.6041	1.27709	1.55885	0.790538	0.50713
MXD3	0.480986	1	23.0891	30.272	24.961	16.5969	1.08107	0.548259	0.507144
COL5A1	0.000133445	0.0156857	3.87	4.89469	3.33619	2.14022	0.862065	0.437253	0.507217
RP11-700P18.1	6.43273e-05	0.00992421	0.389097	0.435953	1.15467	0.656235	2.96756	1.50529	0.507247
MTND5P11	0.464333	1	494.882	556.772	92.5305	52.8161	0.186975	0.0948613	0.507348
NKX2-8	NA	NA	0.891407	1.07888	2.09608	1.28712	2.35143	1.19301	0.507357
RP11-507K2.3	0.206709	1	1.66039	1.93004	0.983348	0.579933	0.592239	0.300477	0.507358
RP11-583F2.7	NA	NA	1.11845	0.89126	0.0838787	0.0339214	0.0749955	0.03806	0.507498
SUMF2	0.00266771	0.0927473	123.263	128.54	133.368	70.6064	1.08198	0.549295	0.507676
LINC01422	0.837782	1	0.195589	0.136366	0.0297827	0.0105437	0.152272	0.0773191	0.50777
KCNH3	0.311725	1	1.82788	1.66306	0.1957	0.0904899	0.107064	0.0544117	0.508217
CCDC110	0.932995	1	0.739455	1.27109	1.38516	1.21018	1.87322	0.95208	0.508259
RPP25L	6.11019e-05	0.00968605	55.1452	63.134	71.0149	41.3229	1.28778	0.654527	0.50826
BAG4	0.00165285	0.0686528	15.776	14.8692	56.8882	27.26	3.606	1.83332	0.508409
ADGRB3	0.175757	1	0.84319	1.29799	0.966772	0.75666	1.14656	0.582947	0.50843
ZNF844	0.750808	1	0.279394	0.286687	0.0377873	0.0197147	0.135247	0.0687673	0.508456
KANK3	0.320755	1	2.54362	3.24197	0.688547	0.446437	0.270696	0.137705	0.508709
AKR1B1	0.000955171	0.0494144	220.999	229.819	247.13	130.738	1.11824	0.568874	0.508722
SNORD14A	NA	NA	379.587	407.44	27.6353	15.0972	0.0728036	0.0370538	0.508956
AC008440.5	0.838375	1	14.5564	14.7963	0.250661	0.129683	0.01722	0.00876456	0.508976
WNT2B	0.20954	1	1.27565	1.28531	0.387924	0.199045	0.304099	0.154861	0.509247
GOLGA6L7P	0.671095	1	0.779893	0.841351	0.0618719	0.0340004	0.0793338	0.0404117	0.509388
[truncated: 16,740 more rows]

## Sheet: S4 Babel_p<0.01
A.vs.B.Gene	A.vs.B.P.value	A.vs.B.FDR	RS_value_CT	RS_value_HLH	RP_value_CT	RP_value_HLH	CT TE	HLH TE	Fold Change		*D-G are FPKM averages post babel analysis
CTA-313A17.3	0.00316686	0.10147	4.90626	6.23845	2.23862	0.180793	0.456278	0.0289804	0.0635148
TRG-AS1	0.0050556	0.136068	0.571823	0.850871	0.381748	0.0404789	0.667598	0.0475735	0.0712607
C9orf66	0.00236383	0.0869035	0.326313	0.411889	0.120847	0.0115056	0.370341	0.0279337	0.0754271
FAM66B	1.368e-05	0.00352802	0.402804	0.45559	0.522433	0.0467054	1.29699	0.102516	0.0790417
XKR5	4.00866e-08	8.6582e-05	0.144262	0.379377	0.192552	0.043588	1.33474	0.114894	0.0860795
KB-1732A1.1	0.000368443	0.0284211	0.58505	1.10305	0.271451	0.0456103	0.463979	0.0413493	0.0891188
SSPO	0.00146107	0.0640758	1.14004	0.95209	0.186785	0.0142534	0.163841	0.0149706	0.0913731
RIMS2	2.97134e-06	0.00119399	1.08833	1.01077	5.6402	0.506007	5.18244	0.500615	0.0965985
HECW1	0.0060298	0.151325	1.46887	1.21474	0.918298	0.0773777	0.625173	0.063699	0.10189
IBA57-AS1	0.0047013	0.129766	1.76994	3.56509	0.520014	0.1098	0.293803	0.0307987	0.104828
PTGES	2.01396e-06	0.000994265	0.570974	0.801073	0.577428	0.0886355	1.0113	0.110646	0.109409
PTP4A3	6.71751e-05	0.0100932	7.74604	10.632	4.39404	0.680789	0.567263	0.0640321	0.112879
FREM1	0.00825439	0.183798	0.287282	0.394636	0.167357	0.0264173	0.582553	0.0669409	0.11491
WBSCR27	0.000415089	0.0305372	1.3802	2.09812	0.951843	0.178235	0.689641	0.0849499	0.12318
NOXA1	5.95567e-05	0.00952852	2.97561	4.50172	1.11984	0.236366	0.37634	0.0525057	0.139517
CACNA1B	0.00587087	0.148961	0.633136	0.808433	0.532807	0.0953309	0.841536	0.117921	0.140125
LCN15	0.00811735	0.182218	1.58547	1.65219	1.41457	0.207883	0.892209	0.125823	0.141024
XXbac-BPG246D15.9	2.01346e-10	6.9581e-07	0.551696	1.22367	1.49151	0.480156	2.7035	0.39239	0.145142
SLC24A2	0.00010491	0.0135279	0.112837	0.396709	0.372952	0.193604	3.30523	0.488025	0.147653
C19orf66	0.00542102	0.141282	0.781944	0.760031	0.391267	0.0561959	0.500377	0.073939	0.147766
LINC01011	0.00167444	0.0690984	0.62612	0.955545	0.656921	0.149334	1.04919	0.156281	0.148954
RP11-251G23.2	1.20608e-06	0.000732812	2.71216	3.73593	4.71261	1.04931	1.73759	0.28087	0.161644
AK8	0.000143639	0.0161348	0.622363	1.42422	2.72614	1.079	4.38031	0.757608	0.172958
AC005076.5	0.00262401	0.0918544	3.54619	4.43277	4.08407	0.936861	1.15168	0.211349	0.183514
TBXAS1	0.0056727	0.145644	8.21756	10.7565	11.9955	2.89948	1.45974	0.269556	0.18466
RP11-420N3.3	0.000505253	0.0349211	2.10822	2.01729	1.37075	0.247846	0.650193	0.122861	0.188961
RP13-582O9.5	9.68181e-06	0.00283546	27.4389	33.9875	23.859	5.67948	0.869532	0.167105	0.192178
ALG1L13P	0.00858379	0.187509	6.59673	7.57177	1.69592	0.392593	0.257085	0.0518496	0.201683
KBTBD11	5.2411e-05	0.00870779	1.99707	4.87621	1.15959	0.580823	0.580646	0.119114	0.20514
AC024592.12	0.00729288	0.171447	3.89876	3.94499	99.8231	20.7771	25.6038	5.26671	0.2057
IKZF1	0.0023968	0.0875565	0.645774	0.272588	3.06554	0.278608	4.74708	1.02208	0.215308
C1QTNF1	0.00564835	0.145235	1.75207	1.79263	2.86104	0.63389	1.63295	0.353609	0.216546
BSPRY	0.000613781	0.0386741	0.811849	1.0251	0.533296	0.149408	0.656891	0.14575	0.221878
COL26A1	0.000277019	0.023814	2.67556	3.48019	1.75538	0.508008	0.656079	0.145971	0.22249
CTD-2292P10.2	1.57243e-11	9.05668e-08	12.9374	19.8785	46.2496	15.939	3.57488	0.801821	0.224293
SYBU	0.000405936	0.0303643	8.03023	12.9065	11.672	4.26502	1.45351	0.330455	0.22735
TP53TG1_2	0.00380096	0.114694	59.1593	53.2858	28.8945	5.92383	0.488419	0.111171	0.227614
FAM84B	0.00538298	0.141142	19.8367	27.7702	3.98326	1.28426	0.200803	0.046246	0.230306
CDHR3	0.0023193	0.086369	5.30319	4.94178	3.0679	0.667746	0.578501	0.135123	0.233574
MSC-AS1	0.00298815	0.0989123	0.853139	1.14773	1.78595	0.561891	2.09339	0.489567	0.233864
SULF1	1.36991e-07	0.000165554	5.69718	7.90381	7.7243	2.52457	1.35581	0.319412	0.235587
INSIG1	0.000194575	0.0191026	54.2112	80.6976	76.2075	27.1427	1.40575	0.336351	0.239268
FAM150A	6.16053e-10	1.77413e-06	5.29923	6.97389	17.6205	5.56198	3.32511	0.797543	0.239855
CTD-2336O2.1	0.000842034	0.0468323	8.64699	16.4089	3.86977	1.79031	0.447528	0.109106	0.243797
RHPN1	0.00526579	0.139125	8.39882	13.02	1.91105	0.729082	0.227538	0.0559971	0.2461
MAN1B1-AS1	0.00403405	0.119357	1.18035	1.66002	0.513563	0.184081	0.435094	0.110891	0.254866
FAM19A2	0.00297426	0.0986414	1.428	1.73784	2.73974	0.853712	1.91859	0.491249	0.256047
DEPTOR	0.00017545	0.0180453	3.0053	3.72029	5.51251	1.75836	1.83426	0.472641	0.257673
SH2D3C	2.00628e-07	0.000210491	0.710097	1.36842	1.10755	0.549989	1.55972	0.401915	0.257685
RFX3	0.00462835	0.128162	1.11267	1.78668	5.54625	2.2957	4.98463	1.2849	0.257772
EXD3	0.00570561	0.146272	10.0912	11.5446	4.24938	1.26279	0.421098	0.109384	0.259758
LINC01504	0.000774919	0.0446041	0.693326	0.6673	1.03752	0.260174	1.49644	0.389891	0.260546
MESP2	0.00042842	0.0311929	0.92116	1.53958	1.3388	0.583336	1.45338	0.378893	0.260697
SLC1A1	1.50097e-05	0.00370503	2.6583	3.85708	7.72254	2.92997	2.90507	0.759634	0.261486
FAM185BP	0.000912101	0.0483442	1.30276	1.41542	1.31532	0.382572	1.00964	0.270289	0.267708
RP11-103H7.5	1.83098e-10	6.9581e-07	17.6974	26.6499	50.3951	20.3602	2.8476	0.763988	0.268292
KB-431C1.4	0.00478443	0.131431	2.28191	2.87413	2.22308	0.757522	0.974219	0.263566	0.27054
PRKAG2-AS1	3.65333e-07	0.000280285	12.7482	18.027	25.3221	9.7455	1.98633	0.540606	0.272163
ZP3	0.00133408	0.0603444	1.29062	1.65702	0.924028	0.328292	0.715957	0.198122	0.276723
RP11-60I3.4	1.13103e-07	0.000165554	4.63328	6.00843	16.6324	6.0077	3.58977	0.999879	0.278536
RP11-115C21.2	0.00161616	0.0678735	4.44825	5.93484	2.64943	0.996175	0.595612	0.167852	0.281815
CNPY1	6.93926e-05	0.0103365	7.23742	12.5536	9.0927	4.46867	1.25635	0.355967	0.283335
FOXP2	4.77026e-06	0.00161618	7.94855	11.9438	15.412	6.59612	1.93897	0.552263	0.284823
PLXNA4	0.00398036	0.118231	0.221558	0.304053	0.196165	0.0769555	0.885389	0.253099	0.285862
NACAD	0.00504713	0.136068	1.01774	1.29239	0.937123	0.342533	0.920788	0.265038	0.287839
LINC01003	0.000906019	0.0482698	4.81272	5.66262	2.68447	0.920311	0.557786	0.162524	0.291373
LPL	4.8088e-05	0.00814621	0.731162	1.78985	2.90574	2.07716	3.97414	1.16052	0.292018
RP11-489E7.4	1.6201e-06	0.000888597	9.42264	12.9222	13.0785	5.25204	1.38799	0.406435	0.292824
AC010504.2	0.00774096	0.177089	1.35652	1.6281	1.20076	0.424546	0.885177	0.260762	0.294587
TMEM158	0.00398915	0.118231	3.04992	4.4644	2.67566	1.16495	0.877289	0.260942	0.297442
ANKRD7	0.00107192	0.0529194	2.41303	2.36894	2.84894	0.834065	1.18065	0.352084	0.298212
RP11-150O12.6	0.00803608	0.181273	12.6664	26.6672	3.7874	2.38191	0.299012	0.0893198	0.298717
XKR6	0.000267317	0.023241	2.27422	3.81995	1.57583	0.808298	0.69291	0.211599	0.305377
KLF14	0.00842888	0.185826	0.307024	0.349869	0.246438	0.0859256	0.802667	0.245594	0.305972
CDKN2B-AS1	0.000483133	0.0344952	4.43898	4.89487	3.62861	1.22973	0.817442	0.251228	0.307335
TPK1	8.62587e-05	0.0118291	2.84849	3.71311	6.63912	2.66005	2.33075	0.716394	0.307366
RP11-10A14.3	2.08973e-05	0.00487953	1.72192	2.27141	3.27024	1.34166	1.89918	0.590673	0.311014
AC145124.2	0.00151339	0.0658688	2.84018	4.12622	1.57581	0.712565	0.554828	0.172692	0.311253
RP11-410L14.2	0.00480016	0.131654	9.77659	12.3182	6.85045	2.69819	0.700699	0.219041	0.312603
KLF9	0.000521805	0.0356374	7.60244	8.79924	4.59757	1.69482	0.604749	0.19261	0.318495
NRCAM	2.51427e-06	0.0010861	4.08714	6.90578	8.18559	4.40903	2.00277	0.638455	0.318786
AC004951.5	0.00624696	0.155088	1.87377	2.4565	1.12484	0.474238	0.600308	0.193054	0.321592
WEE2-AS1	3.6609e-09	9.03668e-06	1.92181	1.68978	45.6745	13.0637	23.7664	7.73101	0.325291
NUDT18	0.00168757	0.0690984	2.64514	3.48891	1.3844	0.596548	0.523375	0.170984	0.326695
ZNF658	0.00268823	0.0930861	1.91661	2.44026	1.09069	0.454424	0.569072	0.18622	0.327233
HCN4	0.00818497	0.182724	0.212291	0.468973	0.166466	0.120374	0.784141	0.256676	0.327334
GP1BB	0.00424686	0.123175	0.70391	1.53527	0.97127	0.705648	1.37982	0.459625	0.333105
SPATA6L	0.0051196	0.136726	0.876692	1.00901	0.634858	0.24367	0.724152	0.241494	0.333486
MFSD3	6.66181e-05	0.0100932	33.8006	43.7102	23.4621	10.2266	0.694133	0.233964	0.337059
OLFML2A	0.0018991	0.0754357	0.534619	0.549957	0.96064	0.33398	1.79687	0.607284	0.337968
MLXIPL	0.00209411	0.0809487	9.35219	12.8507	3.61223	1.68024	0.386244	0.130751	0.338519
RAD21-AS1	0.000805585	0.0459396	0.510221	0.499122	0.667691	0.222004	1.30863	0.444789	0.339889
ABCB4	0.000162984	0.016965	0.258138	0.290066	0.268433	0.10315	1.03988	0.355609	0.34197
RP11-809N8.5	0.00404131	0.119367	600.765	752.787	531.782	227.911	0.885175	0.302756	0.34203
MYOM2	8.81887e-08	0.000165554	6.35111	18.9547	4.85311	4.97137	0.764136	0.262276	0.343233
GNGT1	0.0063552	0.157098	1.71642	1.90074	0.806337	0.306779	0.469778	0.1614	0.343566
ST7-AS1	0.00126003	0.0582324	0.617741	1.01561	0.368095	0.208352	0.595873	0.20515	0.344284
TLE6	0.00157737	0.0671746	1.73449	1.70723	2.22395	0.755386	1.28219	0.442463	0.345083
GS1-124K5.4	0.00100037	0.0508396	7.31183	7.49789	7.95798	2.82826	1.08837	0.377207	0.34658
CRAT	0.000689691	0.0421967	17.2615	18.0902	15.3736	5.58912	0.890629	0.308958	0.346899
GLIDR	0.00316847	0.10147	1.02285	1.19179	0.773209	0.313204	0.755936	0.262801	0.34765
EYA1	4.56053e-06	0.00160819	5.05955	6.3788	6.8299	2.9966	1.3499	0.469775	0.348006
MYC	1.3395e-07	0.000165554	51.2635	63.949	111.015	48.2598	2.16558	0.754661	0.34848
COL14A1	1.79244e-06	0.00093853	0.903266	1.88243	1.75974	1.28056	1.9482	0.68027	0.349179
EGFL7	0.000158144	0.016561	16.6467	18.2917	23.7867	9.13359	1.42891	0.49933	0.349447
RP5-1136G13.2	0.000243489	0.0222921	1.37087	1.52236	1.40884	0.548432	1.0277	0.360251	0.350542
THEM6	0.00733917	0.172111	24.7007	28.9904	20.4216	8.42022	0.826762	0.290449	0.351309
RP11-110G21.1	0.00815012	0.182654	7.62704	9.22804	4.39658	1.86968	0.576446	0.202609	0.351479
RP11-390E23.6	0.00691211	0.164854	2.86411	2.72417	1.23111	0.413112	0.42984	0.151647	0.352798
C8orf82	0.000265118	0.023241	14.3581	17.9604	29.6167	13.0965	2.06272	0.729188	0.353508
C9orf43	0.000109432	0.0138979	10.9654	13.24	11.5018	4.92143	1.04892	0.371709	0.354374
MET	0.000586288	0.0378003	15.944	21.7939	21.9868	10.6512	1.379	0.488724	0.354404
GRB10	0.00349852	0.107948	30.9584	38.354	31.5951	13.939	1.02057	0.36343	0.356106
RP11-629B11.5	0.00246637	0.0889902	1.19428	1.59207	1.97728	0.944836	1.65563	0.593464	0.358453
STEAP2	0.000948946	0.0492398	2.72723	3.80391	5.63881	2.83194	2.0676	0.744481	0.360071
RGS20	0.00209972	0.0809846	6.60908	7.52675	6.46508	2.68495	0.978212	0.356721	0.364666
PLEKHA2	0.00834863	0.184944	3.30972	4.99148	5.61954	3.09562	1.69789	0.620181	0.365266
C7orf73	0.00322954	0.102391	46.7508	49.3651	57.314	22.1945	1.22595	0.449599	0.366736
CCDC171	0.00082351	0.0468073	0.869707	1.27679	0.790651	0.42628	0.9091	0.333869	0.367252
TOPORS-AS1	3.69688e-06	0.00140103	11.614	11.9263	22.8118	8.64956	1.96416	0.725251	0.369242
SMIM19	0.000517757	0.0355013	62.7979	75.1205	44.776	19.9116	0.713017	0.265062	0.371747
PHYHD1	0.00148766	0.0649123	42.4987	50.1607	23.8671	10.4943	0.561596	0.209214	0.372534
RORB	0.00766646	0.176436	0.379941	0.446068	0.436619	0.191017	1.14918	0.428224	0.372636
BNIP3L	3.55389e-05	0.00671664	23.8783	32.8141	67.8621	34.7539	2.842	1.05911	0.372665
FAM27C	0.00925335	0.198127	12.5215	13.7418	5.54732	2.27635	0.443024	0.165652	0.373911
SEMA3E	2.69758e-06	0.00113686	1.53347	1.46995	4.49488	1.61296	2.93118	1.09729	0.37435
TRIQK	0.000226499	0.0210412	8.1574	9.70549	25.7137	11.4555	3.15219	1.18031	0.374441
RP11-111F5.5	0.00297284	0.0986414	1.81799	2.25793	1.11821	0.526792	0.61508	0.233307	0.379312
BBS9	0.000728308	0.0429788	8.38137	11.0033	9.98434	4.984	1.19125	0.452955	0.380234
TUSC1	0.00250132	0.0890185	10.3006	11.6446	4.8257	2.07447	0.468487	0.178149	0.380264
PLAT	2.72554e-07	0.000235473	13.2248	20.4623	35.6695	21.0237	2.69717	1.02744	0.380931
DDIT4	0.000832041	0.0468323	34.2499	53.2852	88.8658	52.7821	2.59463	0.990558	0.381773
NRARP	0.00447184	0.125806	14.4896	15.8978	6.08868	2.55111	0.42021	0.160469	0.381879
RP11-276H19.2	0.00307609	0.100857	2.47361	2.60312	1.28929	0.519277	0.521218	0.199483	0.382724
LPAR1	0.00360511	0.110613	3.04211	3.43827	3.37951	1.47079	1.11091	0.42777	0.385063
ABCA1	0.000626719	0.0388315	0.349923	0.349312	0.474512	0.182506	1.35605	0.522473	0.385291
SNTB1	0.00130649	0.0594143	1.84709	3.01977	3.07196	1.93566	1.66313	0.640996	0.385414
RP11-461G12.2	0.00873557	0.190103	24.6735	28.1496	28.4428	12.563	1.15277	0.446294	0.38715
RP11-758P17.3	2.37432e-06	0.00105195	17.3371	23.31	37.6848	19.7033	2.17365	0.845272	0.388872
RP11-150O12.1	6.69847e-07	0.000462972	46.0688	72.6884	84.0553	51.6213	1.82456	0.710172	0.389229
PDGFRL	1.45836e-06	0.00083997	1.58713	2.41613	3.52226	2.09022	2.21926	0.865111	0.389819
ASS1	0.0025948	0.0913148	65.1702	77.0274	33.5334	15.6209	0.514551	0.202797	0.394123
ZNF696	0.00940755	0.19933	12.9313	12.6272	6.24192	2.41009	0.482699	0.190865	0.395412
C8orf34	9.29688e-06	0.00276967	3.13536	3.68194	6.94533	3.22521	2.21516	0.875954	0.395436
NEIL2	0.00882861	0.191405	8.34144	10.9229	4.86953	2.52297	0.583776	0.23098	0.395665
ARRDC1-AS1	0.00856728	0.187385	21.6735	22.0499	8.8481	3.57764	0.408245	0.162252	0.397438
TEX15	0.00596817	0.150327	5.2856	7.5339	3.52772	2.00209	0.667421	0.265744	0.398166
RP11-582J16.3	0.000101193	0.01345	5.91038	6.69666	8.51212	3.84135	1.4402	0.573622	0.398294
TMEFF1	1.17829e-05	0.00323163	3.21841	3.97348	4.97289	2.45484	1.54514	0.617806	0.399839
NIPSNAP3B	0.00743735	0.173662	1.38664	2.11764	1.29275	0.790524	0.93229	0.373304	0.400417
PPAPDC2	0.00616388	0.153466	5.54043	6.51191	2.38486	1.12275	0.430447	0.172415	0.400549
CNTFR	3.68447e-05	0.00677275	3.72007	4.44724	4.27021	2.05147	1.14788	0.461291	0.401862
SMARCA2	0.000374208	0.0285676	9.97726	10.9545	19.7798	8.74424	1.98249	0.798233	0.402642
GALNT12	0.00042965	0.0311929	9.22841	9.46408	8.20781	3.42307	0.889407	0.361691	0.406665
ASNS	2.4396e-07	0.000221862	88.8949	98.2354	187.969	84.6176	2.11451	0.861376	0.407365
RP11-85O21.2	0.00168679	0.0690984	0.427078	0.684578	0.505652	0.331065	1.18398	0.483604	0.408456
KLRG2	0.000224991	0.0210391	6.16541	8.19189	6.47248	3.52642	1.04981	0.430477	0.410054
RP11-13J10.1	0.00511181	0.136726	3.48974	4.9409	6.94583	4.03486	1.99036	0.816625	0.41029
PPAPDC3	0.00106912	0.0529194	1.0675	0.947023	0.932327	0.339736	0.873374	0.358741	0.410753
YTHDF3-AS1	0.00931262	0.198359	2.08409	1.80403	1.8142	0.646049	0.8705	0.358114	0.411389
RLN2	4.13225e-06	0.00151917	1.49892	1.8062	5.23857	2.5971	3.4949	1.43788	0.411423
MROH1	0.00704649	0.166334	7.30699	8.1238	2.82664	1.2969	0.386841	0.159642	0.412682
CCBL1	0.00122192	0.0575303	14.4067	14.1589	23.2984	9.45125	1.61719	0.667513	0.412761
LRRC69	0.00019115	0.0190918	4.58948	4.12107	6.1447	2.2801	1.33887	0.553279	0.413244
AGTPBP1	0.00397366	0.118231	22.1328	22.7453	22.1493	9.4627	1.00075	0.416029	0.415719
PCSK5	0.00105332	0.0524506	4.03849	5.62274	6.91345	4.0048	1.71189	0.712251	0.416061
CTD-2517M22.17	0.00349498	0.107948	24.1339	27.8893	16.1085	7.74874	0.667464	0.277839	0.416261
PTBP3	0.00411302	0.120866	21.5377	27.3935	59.1759	31.3959	2.74755	1.14611	0.417138
RP11-12A20.6	0.00961151	0.203028	6.52007	6.95163	4.89507	2.17982	0.75077	0.31357	0.417664
NMRK1	0.000776381	0.0446041	6.94463	8.41843	7.82289	3.97881	1.12647	0.472631	0.41957
RP11-195F19.5	0.000893734	0.0481221	14.2883	14.173	19.4517	8.10294	1.36137	0.571717	0.419956
STX17	0.00501481	0.135817	15.2542	19.0727	44.5087	23.4786	2.9178	1.23101	0.421895
AK3	0.00378221	0.114453	20.4862	21.441	29.6686	13.1313	1.44822	0.612439	0.42289
HBQ1	0.00301224	0.099519	10.7846	13.3794	20.4212	10.714	1.89355	0.800783	0.4229
TRIB1	9.93981e-05	0.013314	6.97686	8.62112	11.1314	5.8232	1.59547	0.675457	0.423358
TOR2A	0.00596586	0.150327	29.5869	30.7892	15.0846	6.65988	0.509841	0.216306	0.424262
SCARA3	0.00986334	0.206831	3.0101	3.45736	1.78304	0.868935	0.592352	0.251329	0.42429
CEBPD	0.00185819	0.0742962	0.465379	0.386243	0.630372	0.222657	1.35453	0.576469	0.425584
GSN	7.28915e-05	0.0106737	10.0269	11.1484	15.7824	7.47432	1.57401	0.670439	0.425944
ATP5J2-PTCD1	0.000205029	0.0199028	8.76598	8.40276	8.77596	3.59291	1.00114	0.427587	0.427101
TRIP6	0.000493102	0.0344952	66.1772	75.9289	51.5344	25.3202	0.778733	0.333472	0.428224
C9orf9	0.000156598	0.0164992	7.03695	7.00636	12.1874	5.19954	1.73192	0.742117	0.428495
RPL23AP53	0.00119847	0.0568909	2.78803	2.20751	5.1524	1.75708	1.84804	0.795956	0.430702
RNF170	0.00510641	0.136726	18.4381	15.9679	18.0973	6.7532	0.981517	0.422923	0.430888
GLDC	4.06529e-05	0.00739413	8.3442	11.5917	10.9923	6.58773	1.31736	0.568314	0.431405
TNS3	0.00106309	0.0527848	2.1793	2.20614	3.09759	1.36009	1.42137	0.616502	0.433738
DPY19L4	0.00251664	0.0891085	26.9927	30.9677	44.1496	21.9974	1.63561	0.710334	0.434292
SLC7A2	0.000321624	0.0264635	8.84005	13.2037	25.027	16.2544	2.83109	1.23105	0.434832
TMSB4XP4	0.000210663	0.0202225	22.1487	22.0409	19.2897	8.37326	0.870918	0.379896	0.436202
ARHGAP39	0.00694435	0.165277	7.33251	7.06178	4.38792	1.85334	0.59842	0.262447	0.438566
RP11-134L10.1	7.48241e-06	0.00239095	14.9018	16.1568	20.9184	9.9618	1.40375	0.61657	0.439231
GLIS3	0.00515852	0.137341	0.771286	0.663616	0.684779	0.259783	0.887841	0.391466	0.440919
MTUS1	0.00338304	0.106283	6.32083	9.59662	7.09169	4.77047	1.12196	0.497099	0.443065
TMEM8B	0.00811542	0.182218	16.8806	16.7949	8.4576	3.72985	0.501025	0.222082	0.443256
PDLIM2	0.00584894	0.148623	17.3277	22.9593	13.4524	7.90808	0.776352	0.344439	0.443663
EIF4EBP1	4.21698e-05	0.00751188	152.85	152.182	139.519	61.6508	0.912784	0.405112	0.443821
ZNF883	0.00770114	0.176483	0.765678	0.975671	0.442051	0.250224	0.577333	0.256464	0.444221
PCK2	0.0084953	0.186756	18.6599	25.4468	40.8795	24.8407	2.19077	0.976182	0.445589
SQLE	2.23846e-06	0.00101785	41.3467	54.9835	127.631	75.6571	3.08685	1.376	0.445761
MICU3	0.00136571	0.0612939	4.502	7.38146	9.63331	7.04842	2.13978	0.954882	0.446251
ASAH1	3.33758e-05	0.00647977	28.1326	39.905	69.8967	44.2544	2.48454	1.10899	0.446357
ARRDC1	0.00238534	0.0873226	35.1573	43.8035	24.7765	13.7835	0.704733	0.314667	0.446505
AUTS2	0.00314817	0.10147	48.3787	62.4921	42.1748	24.3568	0.871764	0.389758	0.447091
FAM129B	0.00548952	0.142637	27.2274	32.0566	33.8837	17.8475	1.24447	0.55675	0.447379
LAMB1	6.69768e-05	0.0100932	25.5847	29.2919	24.0071	12.3354	0.938338	0.42112	0.448793
GCNT1	0.0015251	0.0661721	4.71183	6.71102	6.47595	4.13998	1.3744	0.616893	0.448844
FAM110B	0.00444886	0.125485	4.54581	4.20207	4.2443	1.76229	0.933673	0.419386	0.449179
ESYT2	0.0063698	0.157208	36.1018	42.9392	44.5386	23.9174	1.23369	0.557006	0.451494
VLDLR	0.00515292	0.137341	1.9068	2.11565	2.52462	1.26692	1.32401	0.598833	0.452287
TMUB1	0.00290406	0.0980673	102.089	107.98	56.1506	26.8789	0.550016	0.248925	0.452577
RP11-195F19.9	0.00293803	0.0981491	5.20338	5.61399	5.25656	2.56809	1.01022	0.457445	0.452817
GPSM1	0.00900292	0.194452	17.054	19.2666	6.51982	3.34096	0.382304	0.173407	0.453583
MNX1-AS1	0.00246694	0.0889902	6.77905	8.6121	5.27642	3.04225	0.778342	0.353253	0.453853
GTF2IRD1	0.00725542	0.171032	18.3873	22.6691	17.7652	9.95585	0.966167	0.439182	0.454561
ZNF703	0.000109003	0.0138979	81.5592	87.7095	87.2781	42.7446	1.07012	0.487343	0.45541
AHCYL2	0.00278183	0.0948073	9.35793	8.98327	13.319	5.83338	1.42328	0.64936	0.456241
LAMC3	0.0094115	0.19933	1.83367	1.71497	1.53094	0.656689	0.834905	0.382916	0.458634
GLI3	0.00954749	0.201923	8.09659	9.07867	9.51038	4.9042	1.17462	0.540189	0.459886
DLC1	0.000544476	0.0361846	11.5589	16.3612	25.72	16.747	2.22513	1.02358	0.46001
RP11-212P7.3	2.51796e-05	0.00533919	2.58155	3.92887	7.00296	4.90368	2.7127	1.24811	0.460101
PTENP1-AS	0.000532396	0.0359347	1.43033	1.21627	2.70149	1.05719	1.88872	0.869207	0.46021
GALT	0.00592363	0.14986	39.2738	43.1662	24.8873	12.5998	0.633687	0.29189	0.460622
PRRT4	0.00727002	0.171143	3.93278	4.68827	1.84419	1.01282	0.468928	0.216033	0.460695
AC009133.22	0.00102014	0.0515408	7.96737	12.0092	39.7852	27.719	4.99352	2.30815	0.462229
PODXL	0.000355657	0.0281717	9.23234	12.238	20.4424	12.5312	2.21422	1.02396	0.462447
POLD2	0.00431901	0.124173	311.06	332.482	122.307	60.4783	0.393194	0.181899	0.46262
CTB-167B5.1	1.64564e-06	0.000888597	7.8327	8.02498	20.0035	9.48487	2.55384	1.18192	0.4628
MLLT3	0.000336861	0.0271992	28.0026	34.9119	40.6319	23.4589	1.451	0.671946	0.46309
COA1	0.00576106	0.147039	101.498	99.1652	122.835	55.6104	1.21022	0.560785	0.463374
DCTN6	3.04831e-06	0.00119709	25.1838	33.5508	50.4678	31.202	2.00398	0.929993	0.464073
KIF13B	0.00974561	0.20461	1.78964	2.33877	3.05106	1.85446	1.70485	0.792921	0.465098
SLC39A14	0.00104007	0.0519406	33.9187	39.5155	81.3522	44.0912	2.39845	1.1158	0.465216
TRAPPC9	2.79373e-05	0.00581601	5.09648	5.56974	10.4608	5.32349	2.05255	0.955788	0.465658
USP20	0.00939071	0.19933	15.313	19.2084	16.0025	9.35118	1.04503	0.486828	0.465852
TPD52	0.00134667	0.0605968	67.4934	82.2512	186.602	105.954	2.76474	1.28818	0.465929
RP11-87H9.2	0.00142292	0.0630426	18.0753	18.4642	12.291	5.85292	0.679989	0.316987	0.466166
PSAT1	2.91247e-05	0.00592054	114.824	121.734	206.382	102.163	1.79738	0.839231	0.46692
TRPS1	0.00316406	0.10147	5.02721	5.05134	10.4616	4.92779	2.081	0.975541	0.468786
LRRC61	0.00125696	0.0582324	20.9391	24.4605	19.3229	10.6098	0.922814	0.433752	0.470032
C9orf117	0.00314335	0.10147	4.2383	4.56758	2.5127	1.27804	0.592856	0.279807	0.471965
TMEM246	0.00337229	0.106282	8.0393	10.5754	4.33345	2.70012	0.539033	0.255321	0.473664
AKAP2	0.00423788	0.123175	9.26293	9.79199	11.8327	5.92615	1.27743	0.605204	0.473769
MPLKIP	1.28635e-05	0.00338854	4.84011	4.8218	7.52161	3.56932	1.55402	0.740246	0.476344
CDKN2A	1.29431e-05	0.00338854	193.907	234.662	359.158	207.373	1.85222	0.883709	0.477109
AUH	0.000136064	0.0158655	10.0536	10.6392	14.3085	7.23791	1.42322	0.680306	0.478004
CPNE3	0.00377236	0.114453	78.6532	129.851	237.26	187.572	3.01653	1.44452	0.478867
ZC3HAV1L	1.2909e-07	0.000165554	11.7942	15.9205	28.7407	18.5826	2.43685	1.16721	0.478984
PIGO	0.00213356	0.0817422	16.6873	18.8504	18.8548	10.2095	1.12989	0.541607	0.479345
MOSPD3	0.00258931	0.0913076	13.178	13.4526	6.45408	3.16086	0.489762	0.234963	0.479749
ZHX2	0.00347546	0.107871	5.07596	5.65192	9.38103	5.0393	1.84813	0.891609	0.482438
RNF122	0.000491423	0.0344952	4.13207	4.42662	4.83939	2.50358	1.17118	0.565574	0.48291
GAS1	0.00765417	0.176436	13.2889	11.2862	7.68238	3.15669	0.578105	0.279695	0.483813
NEFL	0.000529156	0.035856	25.7478	36.9022	30.2358	20.989	1.17431	0.568774	0.484349
HDHD3	0.00274235	0.0943927	22.1682	22.6342	13.3394	6.6006	0.601736	0.291621	0.484632
TSC22D4	0.0043529	0.124624	17.2903	16.9944	7.09489	3.39289	0.410339	0.199648	0.486543
CACNA2D1	0.00292061	0.0981491	7.33407	7.97123	18.9701	10.0446	2.58657	1.26011	0.487172
GRHPR	0.000375302	0.0285676	114.587	121.902	155.478	80.5819	1.35686	0.661038	0.487184
MED30	4.46094e-05	0.00771719	20.8387	18.9355	35.1501	15.5656	1.68677	0.822033	0.487341
HILPDA	0.00834535	0.184944	27.7472	26.9748	22.1361	10.4986	0.797778	0.3892	0.487856
ZNF775	0.00248256	0.0890185	11.0013	9.90109	6.78345	2.97876	0.616604	0.300852	0.487917
LINC01399	0.00315755	0.10147	5.31281	5.49651	31.0364	15.6889	5.8418	2.85434	0.488606
TTC39B	0.00121508	0.0573645	1.5329	1.73709	3.41585	1.8947	2.22836	1.09073	0.489478
PPP3CC	0.00103799	0.0519406	7.32516	10.4555	14.6507	10.2543	2.00005	0.980757	0.490366
ADAM9	0.00505536	0.136068	23.9088	23.5314	21.5523	10.4344	0.901438	0.443425	0.491908
NEK6	0.00219196	0.0835648	22.2707	23.842	43.1408	22.7515	1.93711	0.954261	0.492621
GATA4	0.00112344	0.0547942	12.6095	16.0071	21.5442	13.4754	1.70857	0.841839	0.492716
CALD1	0.00696971	0.165653	73.0971	90.8484	313.79	192.237	4.29278	2.11602	0.492925
XPO7	0.00140183	0.0624285	43.2009	50.4811	68.7272	39.6129	1.59087	0.784708	0.493256
CREB3L2	0.00294805	0.0981491	17.9986	18.1554	37.1567	18.5015	2.06442	1.01906	0.493631
WDR34	0.00638696	0.157208	84.4855	90.2106	42.9617	22.6688	0.50851	0.251288	0.494165
NDUFB2-AS1	0.000936098	0.0489869	10.4855	10.9443	7.77244	4.01062	0.741256	0.366457	0.494374
OSR2	0.000193715	0.0191026	7.18869	7.65511	8.28905	4.36658	1.15307	0.570414	0.494692
FKBP9	0.00222481	0.0840055	22.615	25.7562	32.1333	18.1095	1.42088	0.703112	0.494841
NAPRT	0.00119845	0.0568909	28.6649	30.6618	14.1761	7.5112	0.494546	0.244969	0.495342
B4GALT1	0.00539957	0.141149	11.2496	12.2976	8.26428	4.48117	0.734629	0.364394	0.496024
CCDC25	0.00434495	0.124624	36.543	50.9161	74.6708	51.7457	2.04337	1.01629	0.497362
LAPTM4B	0.000364056	0.0284211	118.179	122.09	315.274	162.091	2.66777	1.32764	0.497658
SHFM1	0.000298381	0.0249069	516.578	526.553	627.672	318.432	1.21506	0.604748	0.497712
VPS28	0.000283272	0.0239934	72.382	72.1395	90.8346	45.2014	1.25493	0.626583	0.499296
ZFHX4	0.00306281	0.100804	5.97478	7.60035	10.9043	6.9413	1.82505	0.913287	0.500416
CHCHD2	0.000221948	0.0209565	330.089	322.655	461.697	226.238	1.3987	0.701176	0.501304
PPP1R9A	0.00345797	0.107658	1.79894	2.03668	2.1783	1.23869	1.21088	0.608191	0.502272
CAV1	0.000181492	0.0185563	6.56511	8.04954	15.9072	9.79729	2.42299	1.21712	0.502323
BRD3	0.00294012	0.0981491	27.9101	31.487	63.9323	36.2521	2.29065	1.15134	0.502624
ERICH5	0.000253574	0.0228203	3.53966	3.86396	3.87651	2.12958	1.09516	0.551139	0.503248
SLC44A1	0.00337687	0.106282	11.4081	12.7989	14.5129	8.19555	1.27216	0.640332	0.503344
RP11-522I20.3	0.000419449	0.0307104	12.5319	12.1245	18.5072	9.03123	1.47681	0.744874	0.504382
GPC2	0.00506972	0.136156	8.15404	7.74478	3.12696	1.49878	0.383486	0.193521	0.504637
CTD-3099C6.11	0.00769542	0.176483	1.32258	1.2997	2.42383	1.20206	1.83265	0.924875	0.504665
RP4-673M15.1	1.09575e-05	0.00310385	1.4434	1.62629	4.61519	2.62595	3.19744	1.61469	0.504993
DUS4L	0.00361657	0.110613	15.2731	13.9231	11.7277	5.40083	0.767866	0.387904	0.505172
SDHAF3	0.000213909	0.0204207	65.0237	68.1241	91.0512	48.1951	1.40028	0.70746	0.505229
DTX2	0.00238528	0.0873226	12.4838	11.0793	10.5861	4.75258	0.847987	0.42896	0.505857
HMBOX1	0.00584529	0.148623	19.5101	22.4082	9.96226	5.79345	0.510621	0.258542	0.506328
KIAA0895	0.00117986	0.0564731	13.9733	15.3713	25.308	14.1114	1.81117	0.918036	0.506875
COL5A1	0.000133445	0.0156857	3.87	4.89469	3.33619	2.14022	0.862065	0.437253	0.507217
RP11-700P18.1	6.43273e-05	0.00992421	0.389097	0.435953	1.15467	0.656235	2.96756	1.50529	0.507247
SUMF2	0.00266771	0.0927473	123.263	128.54	133.368	70.6064	1.08198	0.549295	0.507676
RPP25L	6.11019e-05	0.00968605	55.1452	63.134	71.0149	41.3229	1.28778	0.654527	0.50826
BAG4	0.00165285	0.0686528	15.776	14.8692	56.8882	27.26	3.606	1.83332	0.508409
AKR1B1	0.000955171	0.0494144	220.999	229.819	247.13	130.738	1.11824	0.568874	0.508722
BIN3	0.00250313	0.0890185	19.7461	23.0723	37.6819	22.462	1.90832	0.973548	0.51016
ATP6V1H	3.7298e-06	0.00140103	62.9135	85.6564	199.817	138.838	3.17606	1.62087	0.51034
ERMP1	8.49381e-05	0.0117412	5.0856	6.2987	9.73965	6.16305	1.91514	0.978464	0.510909
AZIN1	0.00195565	0.0768769	91.9674	97.9942	151.469	82.4619	1.64699	0.841498	0.510932
PEX1	0.00112395	0.0547942	13.6011	16.4444	24.7292	15.282	1.81818	0.929313	0.511124
RP11-410D17.2	0.00244506	0.0889334	17.4514	19.883	45.3983	26.4864	2.60141	1.33211	0.512073
TMEM243	0.00676201	0.162731	31.3951	33.9101	14.9932	8.29647	0.477565	0.244661	0.512309
INTS10	0.000512787	0.0353006	179.483	229.469	171.212	112.468	0.953918	0.490123	0.5138
EPHX2	8.27863e-05	0.0117079	8.95378	11.6032	10.8017	7.19804	1.20638	0.62035	0.514222
ROR2	8.36146e-05	0.0117079	2.37771	3.34661	3.10391	2.24911	1.30542	0.672056	0.51482
FPGS	0.00320731	0.101873	47.3185	53.226	72.1555	41.8166	1.52489	0.785642	0.515213
ST7	0.00766847	0.176436	18.3824	20.5726	16.8697	9.73846	0.917709	0.47337	0.515817
NPDC1	0.0087484	0.190143	65.5698	75.5826	25.7547	15.3395	0.392783	0.20295	0.516698
RUNDC3B	0.000345383	0.0277576	4.29806	4.90169	7.44325	4.39108	1.73177	0.89583	0.517292
VPS37A	0.0011622	0.0560941	16.0061	19.5848	15.7064	9.94742	0.981276	0.507915	0.517607
C9orf40	0.000110192	0.0138979	22.1742	23.7306	27.4083	15.201	1.23604	0.640565	0.518238
AC022182.2	2.77414e-06	0.0011413	0.482229	0.607049	2.34409	1.53183	4.86095	2.5234	0.519118
GLIPR2	0.00160783	0.0678735	11.3011	10.3977	15.2762	7.30486	1.35174	0.702546	0.519733
ACTR3B	0.00776485	0.177191	15.8632	18.8958	7.93748	4.92363	0.500371	0.260567	0.520749
C9orf156	0.000501497	0.0348006	13.7364	13.8158	17.1983	9.00956	1.25202	0.65212	0.520853
SLC25A40	0.0010373	0.0519406	17.9016	15.8678	35.8374	16.5892	2.00191	1.04546	0.522233
PEX2	0.00294295	0.0981491	34.7774	36.608	34.4143	18.9422	0.989559	0.517433	0.522893
C8orf88	6.18515e-05	0.00971574	16.5808	14.7394	22.9606	10.6762	1.38477	0.724331	0.523069
CLDN12	0.00382363	0.114795	28.2177	27.9732	51.1577	26.5323	1.81296	0.94849	0.523171
AC009542.2	0.000738869	0.0430897	3.9928	4.20659	6.40649	3.53611	1.60451	0.840612	0.523906
FDFT1	1.21653e-06	0.000732812	108.801	150.497	311.603	225.984	2.86397	1.50158	0.524302
KHDRBS3	0.000392626	0.0297552	40.1532	42.8788	34.8558	19.5191	0.86807	0.455216	0.5244
LEPROTL1	0.000279637	0.0239201	38.5277	45.7921	119.111	74.4315	3.09157	1.62542	0.52576
LOXL2	1.49163e-05	0.00370503	5.68243	6.11637	7.23792	4.11517	1.27374	0.672812	0.528219
ZNF706	0.00145659	0.0640758	71.7564	72.981	74.7297	40.1605	1.04144	0.550287	0.528393
NELFB	0.00792491	0.179234	47.2113	48.9652	24.5514	13.457	0.520032	0.274828	0.528482
ENDOG	1.18661e-05	0.00323163	8.14063	8.09295	18.3035	9.62	2.24841	1.18869	0.528679
REEP4	0.000170132	0.0176031	34.4318	41.9826	46.4642	29.9536	1.34946	0.713477	0.528714
CKS2	9.52649e-07	0.000633108	266.691	280.049	597.314	331.9	2.23972	1.18515	0.52915
NRF1	0.00162454	0.0678735	12.1214	12.1618	20.0051	10.6273	1.6504	0.873826	0.529465
TSPAN12	0.00908707	0.195552	19.2151	18.8331	17.5831	9.12747	0.915067	0.48465	0.529634
C9orf142	0.00914753	0.196592	98.0375	98.8619	52.0545	27.8509	0.530965	0.281715	0.530572
CPSF4	0.00276684	0.0948073	53.004	59.1464	75.0971	44.4921	1.41682	0.752237	0.530933
MTFR1	0.00250379	0.0890185	44.194	45.9941	63.6855	35.2064	1.44104	0.765455	0.531181
ZNF250	0.00447773	0.125806	9.68161	9.8598	6.84185	3.7013	0.706685	0.375393	0.531203
CYP51A1	3.46855e-05	0.00665923	36.5126	38.5356	92.9033	52.0967	2.54442	1.35191	0.531324
TMEM68	0.000368151	0.0284211	19.0506	19.8305	41.9343	23.199	2.20121	1.16986	0.531465
ARHGEF10	0.00212122	0.0814499	14.5411	23.3423	11.4604	9.78126	0.788138	0.419036	0.531678
CADPS2	0.000140849	0.0160113	4.22418	4.9003	4.77809	2.94831	1.13113	0.601659	0.531911
TBC1D31	9.18224e-05	0.0123953	33.7507	35.7605	66.4995	37.527	1.97031	1.0494	0.532604
ZNF138	0.00735101	0.172111	11.5239	10.8994	12.2568	6.18613	1.0636	0.567566	0.533628
DPM2	0.00929154	0.198246	76.7756	77.6891	58.5134	31.599	0.762135	0.406737	0.53368
RAD21	0.000727464	0.0429788	87.4558	92.9488	291.433	165.553	3.33235	1.78112	0.534494
HINT2	4.47258e-05	0.00771719	61.6815	62.8676	123.026	67.0984	1.99454	1.0673	0.53511
BET1	0.00290586	0.0980673	21.9079	22.0214	33.2436	17.887	1.51743	0.812255	0.535285
RP11-498P14.5	0.00908781	0.195552	5.21958	6.38726	4.79838	3.16491	0.919304	0.495504	0.538999
PSPH	0.000149878	0.016302	36.449	41.6036	54.1912	33.3773	1.48677	0.80227	0.539606
TMED4	0.00648644	0.159204	81.208	86.7656	149.258	86.1069	1.83797	0.992408	0.539948
UFSP1	0.00165765	0.0686873	4.98155	5.52241	5.68553	3.40321	1.14132	0.616254	0.53995
GGH	2.07092e-07	0.000210491	72.1163	75.0347	230.839	129.723	3.20093	1.72884	0.540106
LY6E	0.0026314	0.0918544	110.409	119.263	186.378	108.748	1.68807	0.911834	0.540164
SEMA3D	0.000604665	0.0385535	2.44874	2.93741	6.84425	4.44578	2.79501	1.5135	0.541502
PTK2	0.00843296	0.185826	79.6548	82.9385	87.7819	49.5898	1.10203	0.59791	0.542554
SLC2A8	0.00277482	0.0948073	26.4182	27.5721	19.8867	11.2975	0.752765	0.409744	0.544318
LRRC17	0.000537091	0.0361105	1.05984	1.19959	0.88194	0.543698	0.832144	0.453237	0.544661
GSR	0.000725523	0.0429788	53.2011	65.0772	91.6388	61.1056	1.7225	0.938971	0.545122
MTMR7	0.00759976	0.176027	1.75102	1.87952	2.21014	1.29326	1.2622	0.68808	0.545143
IMMP2L	0.00255747	0.090369	13.573	12.4535	16.5903	8.31392	1.2223	0.667597	0.54618
ERI1	0.000601875	0.0385178	9.23995	10.4304	33.581	20.709	3.63433	1.98545	0.546304
PHPT1	4.76836e-06	0.00161618	99.0032	101.386	198.236	110.992	2.00232	1.09475	0.546739
DPM3	0.00520834	0.138241	62.392	74.3573	195.287	127.313	3.13	1.71218	0.547022
COPS6	0.00025732	0.0229187	244.518	249.355	366.182	204.314	1.49757	0.81937	0.547134
SH2D4A	0.000102936	0.0134745	2.98219	4.83065	7.39968	6.57461	2.48129	1.36102	0.548513
ASPH	0.00220047	0.0835648	60.2088	70.5183	158.162	101.622	2.62689	1.44107	0.548585
TBRG4	0.00119645	0.0568909	92.1136	106.484	104.531	66.3406	1.13481	0.62301	0.549002
CAPZA2	0.00348063	0.107871	113.018	148.154	160.539	115.632	1.42047	0.780485	0.549454
RAD54B	0.000490548	0.0344952	16.0747	17.6481	50.4713	30.4521	3.1398	1.72552	0.549563
RP11-775D22.3	1.85321e-06	0.000941811	5.52091	5.25781	24.6762	12.9264	4.46959	2.45851	0.550054
AC068533.7	5.13089e-06	0.00170494	2.27694	2.34395	8.12364	4.60118	3.56779	1.963	0.550202
ZFAND5	0.00734632	0.172111	42.0006	42.0944	101.528	55.9906	2.4173	1.33012	0.550251
CDC26	0.000357058	0.0281717	23.9315	23.5766	29.9134	16.2277	1.24996	0.688297	0.550655
NAT1	0.000351538	0.0281214	4.48284	6.13403	6.27067	4.73522	1.39882	0.771959	0.551866
HERPUD2	0.000269235	0.0232605	13.3575	13.2109	31.3004	17.0899	2.34328	1.29362	0.552055
AC083884.8	0.000116326	0.0142553	18.3082	21.4528	25.4325	16.5068	1.38913	0.769447	0.553905
CENPP	0.000691109	0.0421967	15.7409	16.0996	36.2279	20.5271	2.30151	1.27501	0.553986
EXOC4	0.000115274	0.0142553	40.869	44.7652	143.052	86.9137	3.50026	1.94155	0.554687
FANCG	0.00415993	0.121623	58.0223	65.8669	33.6005	21.1873	0.579096	0.321668	0.555466
TMEM60	8.26726e-05	0.0117079	15.9533	15.8053	25.7065	14.1663	1.61136	0.896301	0.556239
PRUNE2	0.00162623	0.0678735	1.84322	2.8757	1.75285	1.52131	0.950972	0.529022	0.556297
FBXO16	2.84154e-05	0.00584512	6.94594	8.81097	10.4038	7.34629	1.49782	0.833766	0.556651
MELK	0.000483957	0.0344952	43.5909	48.9095	77.2805	48.3589	1.77286	0.988742	0.557711
THAP1	0.000850174	0.0468323	15.138	14.0765	25.3319	13.1717	1.6734	0.935723	0.559175
NUDT2	0.000540623	0.0361846	24.5175	24.6114	25.5095	14.3397	1.04046	0.582645	0.559987
INVS	0.00703635	0.166321	11.664	11.1973	5.60899	3.02411	0.48088	0.270075	0.561626
KCNB2	0.00537174	0.141061	1.36672	1.63287	1.10562	0.742505	0.808959	0.454724	0.56211
GKAP1	0.000562794	0.0367252	8.56816	9.31741	8.80893	5.38696	1.0281	0.578161	0.562358
RP11-613M10.8	0.000324824	0.0266001	6.84995	7.47853	9.23689	5.67129	1.34846	0.758343	0.562377
DLX5	2.49514e-05	0.00533919	2.7989	3.19603	8.46327	5.43761	3.02378	1.70136	0.56266
KCNH2	0.00963168	0.203032	1.58842	1.97844	0.558874	0.391817	0.351843	0.198043	0.562875
HRSP12	0.000251925	0.0227906	43.6374	47.7311	64.8919	39.9697	1.48707	0.837393	0.563116
LAMTOR4	0.000476515	0.0343071	193.224	203.82	196.741	116.902	1.0182	0.573555	0.563302
CCAR2	0.006917	0.164854	122.409	150.312	134.264	92.892	1.09685	0.617995	0.563428
ABHD11	0.00214757	0.0820972	26.2811	27.0097	26.0532	15.0896	0.991328	0.558673	0.56356
EMC2	2.39407e-05	0.00527271	38.6698	42.3418	161.756	100.003	4.18301	2.3618	0.564619
PPP1R35	0.000267663	0.023241	37.7292	42.0235	40.1634	25.3272	1.06452	0.602691	0.566164
AF131216.6	0.00397865	0.118231	0.477138	0.626992	0.453599	0.33807	0.950666	0.539193	0.567174
HSPB1	0.000152203	0.0163349	74.0603	70.911	99.5911	54.1353	1.34473	0.763426	0.567717
SWI5	0.00362126	0.110613	41.1147	41.3093	36.0317	20.6112	0.87637	0.498948	0.569335
IFT74	4.51089e-05	0.00771719	12.8566	12.6682	26.362	14.8035	2.05046	1.16856	0.569898
MMP16	0.00682767	0.163627	0.821549	0.73566	3.76578	1.92243	4.58376	2.6132	0.570101
POT1	0.00186181	0.0742962	34.0191	32.7787	53.8458	29.6256	1.58281	0.903806	0.571014
ZNHIT1	0.000182637	0.0185634	56.3318	55.121	127.973	71.5562	2.27177	1.29817	0.571433
TLE4	0.00100735	0.0510439	68.495	69.6606	146.133	85.0379	2.13348	1.22075	0.572184
TTC26	0.00013773	0.0158655	14.6062	17.219	43.0742	29.0842	2.94904	1.68908	0.572755
TIGD5	0.00426762	0.123311	4.03485	4.08248	2.94788	1.71107	0.730605	0.419125	0.573669
TNKS	0.00445111	0.125485	15.3681	16.1974	20.3691	12.3328	1.32541	0.761406	0.574467
CTSB	0.0025149	0.0891085	61.63	71.3778	73.1767	48.6871	1.18736	0.682104	0.574474
DOCK8	0.00610126	0.152135	1.7208	1.59294	2.09796	1.1162	1.21918	0.700717	0.574746
SLC39A4	0.000208172	0.020095	44.8505	44.9343	66.3566	38.237	1.47951	0.850954	0.57516
GNE	0.00117207	0.0564128	12.7314	15.1908	21.0178	14.4343	1.65086	0.9502	0.575578
ARF5	0.000627003	0.0388315	197.629	200.558	303.66	177.472	1.53652	0.884891	0.575908
FXN	0.00315412	0.10147	57.8452	68.2483	83.3336	56.6477	1.44063	0.830024	0.576153
TMEM261	2.17692e-05	0.00494935	51.6515	56.2938	47.7063	29.9638	0.923619	0.532275	0.576293
RP11-27I1.4	0.000527822	0.035856	12.1144	12.8249	14.853	9.06896	1.22606	0.707137	0.576755
ATP5J2	3.23248e-05	0.00647977	1289.91	1317.5	1520.28	896.283	1.17859	0.680291	0.577205
PRKAG2	0.00830578	0.184467	18.2523	20.2845	22.3799	14.3602	1.22614	0.70794	0.577372
ANK1	0.00122778	0.0576304	1.38239	2.25618	0.794078	0.748692	0.574424	0.331841	0.577693
NIPSNAP3A	0.0001188	0.0144559	22.1128	23.445	32.7409	20.0597	1.48063	0.855607	0.577866
ARPC1B	0.00153413	0.0662708	59.5755	68.4202	54.9834	36.5168	0.92292	0.533714	0.578288
SMC5	0.00678673	0.162872	35.0856	50.2462	80.047	66.3955	2.28148	1.3214	0.579188
TLE1	0.000367901	0.0284211	30.1787	31.1762	36.6925	21.9713	1.21584	0.704746	0.579637
CNTNAP2	0.00431009	0.124123	5.13389	6.66037	13.4426	10.1095	2.6184	1.51786	0.579688
FZD6	0.00236163	0.0869035	11.9791	10.7276	13.8163	7.19019	1.15337	0.670252	0.581126
DCAF12	0.0074773	0.174115	47.4059	50.0744	33.1496	20.3485	0.699272	0.406365	0.581127
MSRA	0.000144541	0.0161348	4.08245	4.91093	12.3544	8.6545	3.02622	1.76229	0.582341
DENND4C	0.000850094	0.0468323	11.7083	11.9336	16.824	9.98873	1.43693	0.837026	0.58251
TMOD1	7.35956e-05	0.0106862	2.65835	2.93729	4.8448	3.12092	1.82248	1.06252	0.583005
PLGRKT	1.65679e-05	0.00397607	16.8743	14.766	22.928	11.6993	1.35875	0.792313	0.583118
LANCL2	0.00766172	0.176436	12.9128	15.0946	23.4405	16.0031	1.81529	1.06019	0.584031
ANKRD46	0.000203409	0.0198571	29.5385	30.8574	102.64	62.6634	3.47479	2.03074	0.584422
PSIP1	0.00115726	0.0560941	114.822	125.353	226.701	144.776	1.97437	1.15495	0.58497
SARAF	0.00222546	0.0840055	81.8212	103.222	169.776	125.304	2.07496	1.21393	0.585035
DLX6	0.000624092	0.0388315	4.54412	4.85202	7.99889	4.999	1.76027	1.03029	0.585303
AP1S1	0.000742319	0.0430897	54.6605	59.1589	66.3982	42.1107	1.21474	0.711824	0.585989
COBL	0.00678316	0.162872	6.98508	9.04617	3.79238	2.87908	0.542926	0.318265	0.586204
WRN	0.000366632	0.0284211	8.59663	9.3935	7.78218	4.98637	0.905259	0.530832	0.586387
KRIT1	0.00476723	0.131167	43.2258	41.1781	45.0175	25.2082	1.04145	0.612175	0.58781
RFC2	0.000405862	0.0303643	149.745	154.856	210.862	128.316	1.40814	0.828615	0.588446
CYC1	0.000728791	0.0429788	197.486	191.4	254.678	145.269	1.2896	0.758981	0.58854
RP11-262H14.3	0.00594687	0.150228	3.3638	2.84157	3.72305	1.85319	1.1068	0.652171	0.589241
GUSB	0.00449605	0.126022	58.5567	61.9076	43.5105	27.1185	0.743049	0.438048	0.589528
DENND1A	0.00973514	0.20461	15.1543	16.4596	9.57057	6.12983	0.631542	0.372417	0.589695
SH3GL2	0.0066055	0.160756	1.9066	2.5523	1.5645	1.23634	0.820571	0.484402	0.590324
CRISPLD1	0.000102021	0.0134566	9.90572	11.692	21.2049	14.7784	2.14067	1.26398	0.590457
NFIB	0.00685458	0.164045	4.797	5.25982	8.37893	5.42536	1.7467	1.03147	0.590526
PTGES2	0.00763342	0.176436	111.618	115.819	86.3488	53.0181	0.77361	0.457767	0.591728
GDAP1	0.00247837	0.0890185	20.1329	23.7436	63.185	44.1045	3.1384	1.85753	0.591873
NCOA2	0.00871929	0.190103	14.1304	13.6164	19.8269	11.3251	1.40314	0.831725	0.592761
DPYSL2	3.07453e-07	0.000252975	6.41325	7.86499	30.2269	21.979	4.7132	2.79454	0.592918
ABCB8	0.00365077	0.111255	39.512	40.2857	29.2268	17.6926	0.739694	0.439178	0.593729
GRINA	0.00177952	0.0716742	146.294	135.93	204.856	113.065	1.4003	0.831788	0.594006
ELP3	0.000261329	0.0231564	22.0629	24.862	37.9028	25.4209	1.71794	1.02248	0.595177
GPAA1	0.00507462	0.136156	84.2626	85.3862	51.8598	31.2868	0.615455	0.366415	0.595357
EGFR	0.00303326	0.100022	2.31683	2.53136	4.8468	3.15662	2.092	1.24701	0.596084
IARS	0.000601052	0.0385178	214.8	228.161	250.939	158.963	1.16824	0.696714	0.596377
UBE2R2	0.00703428	0.166321	22.3456	23.8713	14.3256	9.14645	0.641093	0.383157	0.597662
TUSC3	0.000543588	0.0361846	55.7856	67.6037	65.2207	47.2548	1.16913	0.698997	0.597877
NUP214	0.00781979	0.178021	48.0181	62.2512	146.786	113.785	3.05689	1.82784	0.59794
AKAP9	0.00700976	0.166148	16.1137	17.213	10.8809	6.95165	0.675258	0.40386	0.598083
PBK	2.53379e-05	0.00533919	32.9884	36.867	107.196	71.7069	3.24951	1.94502	0.598557
RP5-894A10.2	0.00441288	0.12543	8.90362	10.6331	8.57223	6.12784	0.96278	0.576299	0.598577
FANCC	0.00248782	0.0890185	12.1208	11.2192	41.5321	23.1336	3.42651	2.06197	0.601767
ERLIN2	0.00330694	0.104462	39.7396	42.2642	92.3666	59.141	2.3243	1.39932	0.602039
STAU2	0.000145682	0.0161348	28.061	31.7799	46.4573	31.6971	1.65558	0.997395	0.602443
BAIAP2L1	0.00156804	0.0671746	16.5213	17.1417	29.9456	18.7421	1.81255	1.09336	0.60322
TMEM141	0.00661507	0.160762	63.8022	65.2121	41.0267	25.3168	0.64303	0.388222	0.60374
RAD23B	0.00291678	0.0981491	109.118	106.498	160.242	94.5711	1.46852	0.888008	0.604696
GNB2	0.000155314	0.0164642	179.939	181.229	272.594	166.03	1.51492	0.916134	0.604739
SLC31A2	0.00343569	0.107351	0.648111	0.560381	1.19535	0.625303	1.84436	1.11585	0.605008
GTF2E2	4.13152e-05	0.0074363	25.7349	27.9819	45.5997	30.0584	1.7719	1.07421	0.606246
PGM5	0.00588759	0.149167	1.03656	1.28933	1.20717	0.911348	1.16459	0.706838	0.606941
MRPS2	0.00152802	0.0661721	86.7399	93.9632	107.446	70.7158	1.23871	0.75259	0.607557
LRSAM1	0.000194367	0.0191026	10.7401	10.5037	13.634	8.10145	1.26945	0.771295	0.607583
CA2	0.000187554	0.0188416	233.138	189.37	594.455	293.554	2.5498	1.55016	0.607954
C7orf55	2.21435e-06	0.00101785	93.9597	99.2689	306.267	196.813	3.25956	1.98262	0.60825
PCM1	0.000294452	0.0246982	47.0174	60.5349	77.6967	60.9713	1.65251	1.00721	0.609503
E2F5	0.00156491	0.0671746	30.5716	28.3794	35.3205	20.0028	1.15534	0.704835	0.610069
ZYX	0.00157838	0.0671746	72.2285	72.1738	124.589	76.1474	1.72493	1.05506	0.611652
MDH2	2.13458e-05	0.00491779	446.479	457.692	1213.57	762.226	2.71809	1.66537	0.612698
HNRNPK	0.00154476	0.0665635	435.711	458.709	795.81	513.858	1.82646	1.12023	0.613331
NSMAF	0.00380343	0.114694	19.2363	22.5741	24.317	17.5355	1.26412	0.776797	0.614496
MEPCE	0.00652287	0.159644	56.3822	58.2423	41.6127	26.4262	0.738047	0.453729	0.61477
PNPLA8	0.000851054	0.0468323	12.3401	11.842	15.4048	9.09174	1.24835	0.767754	0.615013
HBP1	0.000129606	0.0154445	18.4256	16.8735	19.8215	11.1653	1.07576	0.661706	0.615107
RHEB	0.00126289	0.0582324	125.761	129.707	107.68	68.3261	0.856227	0.526773	0.615225
NAMPT	0.00315739	0.10147	37.1187	34.3951	114.224	65.1717	3.07726	1.8948	0.615741
MTRNR2L6	1.43718e-07	0.000165554	18.9828	19.0935	1111.36	688.395	58.5456	36.0539	0.615826
LUC7L2	2.20546e-07	0.000211712	79.8094	89.9789	258.672	179.673	3.24112	1.99683	0.616094
BUD31	0.00145837	0.0640758	126.712	114.24	145.748	81.0032	1.15023	0.709062	0.616452
GNAI1	0.000247573	0.0225148	19.6566	20.1824	42.3096	26.7809	2.15244	1.32694	0.616484
COPG2	0.000139999	0.0160113	24.219	26.9637	36.2586	24.888	1.49711	0.923019	0.616532
ABHD17B	0.000263126	0.0231967	11.8542	12.3943	30.2009	19.4755	2.5477	1.57133	0.616764
FNBP1	0.00823597	0.183625	15.6938	17.9709	45.6895	32.2754	2.91131	1.79598	0.616898
LRWD1	0.00520587	0.138241	40.7535	43.2376	45.8194	30.0162	1.12431	0.694215	0.617461
RBPMS	0.000219518	0.0208409	13.6323	14.4789	23.878	15.6725	1.75158	1.08244	0.617979
ARHGEF39	0.00530788	0.140023	47.7817	47.7099	60.4535	37.3452	1.2652	0.782756	0.618681
COX6C	3.73086e-07	0.000280285	358.479	328.547	1239.67	703.029	3.45814	2.13981	0.618776
RIPK2	0.00836883	0.185154	12.8866	14.0446	11.9651	8.0831	0.928492	0.575531	0.619856
FAM200A	0.00120488	0.0570385	6.31287	6.23559	7.10351	4.34977	1.12524	0.697572	0.61993
RHBDD2	0.00648557	0.159204	89.0875	69.6137	134.937	65.4442	1.51466	0.940105	0.620672
FIS1	0.00285619	0.0969591	109.646	121.44	102.774	70.7137	0.937326	0.582293	0.621228
GLE1	0.00535402	0.14081	33.7808	34.0498	33.3135	20.8729	0.986167	0.613011	0.62161
GSTK1	0.00560635	0.14437	100.194	103.803	94.0993	60.7306	0.939171	0.585056	0.62295
SUGCT	0.00015001	0.016302	5.70416	5.73984	13.2452	8.30376	2.32202	1.44669	0.623029
DLD	5.61651e-05	0.00916864	72.925	80.9102	226.873	156.909	3.11105	1.9393	0.623359
TRIM24	0.000832493	0.0468323	27.7936	29.398	50.1082	33.0823	1.80287	1.12532	0.624186
C9orf89	0.00436354	0.124624	31.475	27.1418	32.6992	17.6097	1.03889	0.648804	0.624514
ASL	0.000413968	0.0305372	29.2995	39.2883	31.6308	26.4985	1.07957	0.674463	0.624753
POP7	0.000697897	0.0422213	141.071	133.987	168.895	100.439	1.19723	0.749618	0.626124
SEMA3A	0.00785645	0.178621	1.11266	1.19959	1.35297	0.913979	1.21598	0.761909	0.626582
SRI	0.000183927	0.0185853	160.283	168.829	315.035	207.942	1.96549	1.23167	0.626648
AL161784.1	0.000241846	0.0222921	112.001	101.687	243.216	138.875	2.17155	1.36571	0.62891
CCDC132	0.00226115	0.0849356	14.3376	14.9534	23.7431	15.5871	1.656	1.04238	0.629455
PPIA	0.00137674	0.0616287	1299.79	1363.51	2245.27	1482.91	1.72741	1.08757	0.629595
NANS	0.000116046	0.0142553	60.989	59.8632	96.2535	59.5503	1.57821	0.994773	0.630317
MRPL41	1.82145e-05	0.00431134	42.9193	45.8473	85.9756	57.9806	2.00319	1.26465	0.631315
GBAS	0.00187208	0.0745337	126.779	116.687	355.983	206.995	2.8079	1.77393	0.631765
C8orf76	0.00407066	0.120029	37.4067	35.3872	46.5724	27.851	1.24503	0.787036	0.632143
SEMA3C	0.000137594	0.0158655	5.96475	7.87058	10.9985	9.17875	1.84392	1.16621	0.632464
TYW1	0.00673118	0.162642	27.8067	25.5049	35.9294	20.8439	1.29211	0.817251	0.632492
TRIM32	0.00294641	0.0981491	8.93212	8.37894	10.9697	6.51042	1.22812	0.776998	0.632674
LINC00998	0.00320083	0.101855	74.8957	77.2898	61.4393	40.119	0.820331	0.519072	0.632759
KIAA1211L	0.00852555	0.187183	0.747556	0.747138	1.51326	0.958709	2.02428	1.28318	0.633893
IFT22	0.0077481	0.177089	33.5637	32.8133	38.5912	23.9436	1.14979	0.729692	0.634631
CAAP1	0.00203348	0.0793151	38.581	38.4462	84.7301	53.6099	2.19616	1.39441	0.634932
SLC2A6	0.00817287	0.182724	6.89861	8.09965	7.13594	5.32451	1.0344	0.657375	0.635512
SRPK2	0.00393934	0.117764	29.3445	27.7507	41.1886	24.7637	1.40362	0.892363	0.635757
NDUFAF6	0.0036233	0.110613	33.7041	37.4089	20.4565	14.4524	0.606944	0.386336	0.636526
LAGE3P1	8.61287e-06	0.00261091	39.7371	38.041	90.894	55.4002	2.28738	1.45633	0.636679
CTSV	1.57562e-05	0.00383452	14.8094	15.8335	33.5582	22.8471	2.26601	1.44296	0.636785
ANP32B	0.00130664	0.0594143	361.085	411.285	537.215	389.74	1.48778	0.947615	0.636933
SEMA4D	0.00674889	0.162642	19.5702	15.162	10.5256	5.19701	0.537838	0.342765	0.637302
PRPS1P2	5.82951e-06	0.00190053	33.211	35.8339	78.5494	54.0472	2.36516	1.50827	0.637703
FUT10	0.00789922	0.178887	11.2903	12.8618	15.4786	11.2457	1.37096	0.874349	0.637762
CPSF1	0.00700349	0.166148	89.7916	95.8243	58.6171	39.9949	0.652813	0.417377	0.639352
THAP5	0.000980433	0.050121	18.6709	16.5146	37.1329	21.0105	1.98881	1.27224	0.639698
STOML2	0.00268411	0.0930861	231.53	236.774	196.925	128.887	0.850538	0.544346	0.640002
TBL2	0.00314641	0.10147	42.1062	40.3911	76.8102	47.2476	1.8242	1.16975	0.641241
MRPS28	5.95292e-07	0.000428586	83.18	82.4827	218.387	139.023	2.62547	1.68548	0.641972
KDM4C	0.00249464	0.0890185	5.65559	6.83228	12.5623	9.78151	2.22122	1.43166	0.644539
TRUB2	0.000896771	0.0481221	47.6329	47.396	88.3158	56.6575	1.85409	1.19541	0.64474
STXBP1	0.00610162	0.152135	17.4016	17.7128	31.0546	20.4441	1.78458	1.1542	0.646761
LSM8	0.00140837	0.0625585	146.24	150.66	235.082	156.877	1.60751	1.04127	0.647751
RP11-70L8.4	0.000225258	0.0210391	2.26538	2.19252	4.00849	2.51599	1.76946	1.14753	0.648523
SURF1	0.00573113	0.146708	26.7509	25.3198	20.1059	12.3713	0.751597	0.488602	0.650085
NSMCE2	9.05866e-05	0.0123248	27.6676	32.4144	53.4148	40.6853	1.93059	1.25516	0.650144
CAMK2B	0.00234825	0.0869035	2.1673	3.69607	2.61579	2.90183	1.20693	0.785112	0.650501
TM2D2	0.00241958	0.0882024	45.5711	45.178	89.5329	57.7568	1.96469	1.27843	0.650703
ZER1	0.00339042	0.106322	18.7703	19.8739	23.1866	15.9795	1.23528	0.804045	0.6509
CDK9	0.00147696	0.0646084	43.2715	49.9858	72.3334	54.462	1.67162	1.08955	0.651793
PLA2G4B	0.00916723	0.196771	2.22024	5.69746	0.487923	0.816161	0.219761	0.14325	0.651843
SNAPC3	0.0055481	0.143297	18.5765	18.626	27.63	18.0836	1.48736	0.970879	0.652752
SNAI2	0.00674164	0.162642	18.8043	13.8607	17.0187	8.21154	0.905043	0.592433	0.654591
ESCO2	0.000145309	0.0161348	18.5607	22.1045	90.4902	70.5438	4.87537	3.19138	0.654592
PPP2CB	0.00487827	0.133373	63.886	68.0437	78.2008	54.5335	1.22407	0.801448	0.654742
ALDH1B1	0.00132449	0.0600679	26.9887	27.5662	28.059	18.7733	1.03966	0.681026	0.655049
ZC2HC1A	0.000578552	0.0374412	9.57113	7.48438	34.3619	17.614	3.59016	2.35343	0.655523
CDK5	0.000500609	0.0348006	56.3995	65.0144	69.4272	52.5214	1.23099	0.807843	0.656255
TAF2	0.00393127	0.117727	42.3424	38.9684	45.9506	27.7542	1.08521	0.712223	0.656297
SEC61B	4.98425e-05	0.00836144	197.378	188.343	387.173	242.955	1.96158	1.28996	0.657612
ZNF800	0.000896481	0.0481221	9.26035	9.43469	19.6136	13.1416	2.11802	1.3929	0.657644
ASH2L	0.000397315	0.0299791	38.6888	36.4391	92.7186	57.4459	2.39652	1.57649	0.657824
KLF10	0.00315966	0.10147	8.97101	6.93752	9.91187	5.04254	1.10488	0.726851	0.657856
ZNF777	0.0055414	0.143297	16.9838	16.2669	12.6805	8.00776	0.746623	0.492273	0.659333
ENPP2	0.00180474	0.072353	0.476612	0.464668	1.34521	0.866389	2.82244	1.86453	0.66061
HSDL2	0.000972461	0.049861	40.3474	43.294	85.3011	60.5715	2.11417	1.39907	0.661762
RECK	0.00442874	0.125449	5.19817	5.32202	4.05983	2.75119	0.781011	0.516945	0.661891
RASEF	0.00756212	0.17539	10.4117	9.85867	6.77353	4.24687	0.650569	0.430775	0.662151
MNX1	5.87348e-05	0.00948484	14.9345	18.3627	13.0383	10.6205	0.873032	0.578374	0.662488
DSCC1	0.00264691	0.0922095	21.7125	22.2591	28.9465	19.6847	1.33317	0.884344	0.663338
CEP41	0.0057699	0.147047	16.3873	15.6478	36.6363	23.2362	2.23565	1.48495	0.664213
MCM7	0.00138449	0.0618154	387.138	414.335	525.193	373.41	1.3566	0.901227	0.664326
RP11-426A6.5	0.00173208	0.0704201	20.4419	20.9949	21.9967	15.0096	1.07606	0.714916	0.664384
RABGAP1	0.00607115	0.151814	17.2274	17.7337	29.2282	20.0184	1.69661	1.12883	0.665346
BLVRA	1.19697e-05	0.00323163	39.9448	43.8026	71.9308	52.501	1.80076	1.19858	0.6656
SDC2	0.00161007	0.0678735	52.663	46.378	118.878	69.7015	2.25733	1.5029	0.665785
RP11-575L7.8	0.000558993	0.0367252	14.4654	17.1302	29.3675	23.1715	2.03019	1.35267	0.666278
STK3	0.000254942	0.0228246	13.2982	13.7577	28.9469	19.9855	2.17675	1.45268	0.66736
UBXN8	0.000607743	0.0386073	23.769	28.7365	51.8117	41.9043	2.1798	1.45823	0.668972
FOCAD	0.00191393	0.0756769	46.5676	46.6005	27.6605	18.519	0.593986	0.397399	0.669038
TTI2	0.000959807	0.049476	6.60195	6.80891	11.5498	7.97156	1.74945	1.17075	0.669212
AGK	0.000906528	0.0482698	57.1155	59.4573	112.66	78.5	1.97249	1.32028	0.669343
RP11-582J16.5	0.00177038	0.0716742	13.2183	15.4838	13.5788	10.6872	1.02727	0.690218	0.671894
TMEM38B	0.00107752	0.0530439	50.2943	48.5039	122.111	79.1709	2.42793	1.63226	0.672284
WDR91	0.00457481	0.127497	21.8168	25.6981	32.6594	25.9021	1.49698	1.00794	0.673313
KIAA0368	0.00319152	0.101746	45.0852	45.3653	49.6252	33.6847	1.1007	0.742521	0.674591
OXR1	0.00343311	0.107351	18.5083	15.9008	19.3694	11.2298	1.04653	0.706241	0.674844
SDCBP	0.000731758	0.043001	70.0325	66.3696	195.086	125.183	2.78565	1.88615	0.677095
ADCK2	0.0092933	0.198246	33.2674	37.6933	18.5767	14.2667	0.558406	0.378494	0.677813
TRIM4	0.00262287	0.0918544	17.937	19.5591	33.0874	24.5031	1.84465	1.25277	0.67914
TCF24	0.00211793	0.0814499	3.87798	3.36123	2.66988	1.57191	0.688472	0.467659	0.679271
HEY1	0.00227985	0.0851259	95.4123	87.716	230.382	143.915	2.41459	1.64069	0.67949
KIAA0196-AS1	0.00290381	0.0980673	6.39024	6.86953	9.08494	6.63675	1.42169	0.966114	0.679553
PON2	0.00525465	0.139043	44.1666	44.7017	47.3016	32.5528	1.07098	0.728223	0.679959
FAM185A	0.00407774	0.120033	9.58311	9.68885	9.22518	6.34205	0.96265	0.654572	0.679969
CUL1	0.000698698	0.0422213	55.8893	60.5196	78.8195	58.1127	1.41028	0.960229	0.680879
SLC25A5P3	0.000865431	0.0473567	123.321	129.985	155.211	111.623	1.25859	0.858738	0.682299
AASS	0.000734145	0.043001	10.9688	12.3074	14.6987	11.2532	1.34005	0.914344	0.682323
TES	0.000935964	0.0489869	24.964	24.6175	74.2966	50.0276	2.97615	2.0322	0.682827
RFK	0.00655345	0.160166	33.7248	32.074	86.6483	56.3819	2.56928	1.75787	0.684189
PLOD3	0.000938404	0.0489869	49.5256	57.068	53.0141	41.8553	1.07044	0.733429	0.685167
ZC3HC1	0.0034542	0.107658	34.8277	33.6107	46.4951	30.7487	1.335	0.914849	0.685278
ATP6V1B2	0.00168432	0.0690984	35.1433	41.6181	63.6175	51.6923	1.81023	1.24206	0.686135
TRAM1	0.00788378	0.178887	114.517	101.428	162.891	99.0274	1.42242	0.976332	0.686389
OSTF1	0.000104385	0.0135279	17.4639	16.5945	30.5912	19.9553	1.75168	1.20252	0.686497
C9orf85	0.00844226	0.185826	17.8015	17.4914	22.5642	15.2258	1.26754	0.870473	0.68674
RP11-132A1.4	0.000743141	0.0430897	14.7623	13.3194	26.967	16.7464	1.82675	1.25729	0.688269
SLC25A5P8	8.40196e-05	0.0117079	82.3284	91.2902	158.245	120.825	1.92212	1.32353	0.688577
MCPH1	0.000623049	0.0388315	9.59571	10.9043	15.2466	11.9403	1.5889	1.09501	0.689162
TMEM70	0.000146603	0.0161348	34.9244	35.3277	77.173	53.8762	2.20972	1.52504	0.690153
UBE2V2	0.00236038	0.0869035	97.4471	96.7772	233.428	160.2	2.39543	1.65535	0.691044
PUS7	0.00413901	0.121423	34.5435	36.202	62.916	45.6602	1.82136	1.26126	0.692485
PMPCB	0.000317833	0.0262767	75.3841	85.6424	112.418	88.5585	1.49127	1.03405	0.693402
TMEM209	7.68141e-05	0.0110606	21.1599	18.5022	59.4715	36.1042	2.81058	1.95135	0.694287
ZCCHC6	0.000488618	0.0344952	8.49238	8.63053	11.6617	8.2345	1.3732	0.954113	0.694812
C8orf59	2.41069e-05	0.00527271	154.826	140.738	403.339	254.892	2.60511	1.81111	0.695214
PDCL	0.00425037	0.123175	26.8767	28.2709	47.3624	34.6547	1.76221	1.22581	0.695608
CALU	0.00920144	0.19726	104.927	100.058	176.079	116.857	1.67811	1.16789	0.695957
GTF2I	0.000615509	0.0386741	163.751	180.919	415.807	319.961	2.53926	1.76853	0.696474
PUF60	0.00093763	0.0489869	153.334	149.896	171.86	117.076	1.12082	0.781048	0.696854
SLC25A13	0.00224253	0.0844196	42.376	47.2708	99.1846	77.1229	2.34058	1.63151	0.697054
RSBN1L	0.0044208	0.12543	18.3694	16.0763	30.692	18.8174	1.67082	1.17051	0.700557
ZC3H3	0.00378012	0.114453	9.09608	8.77854	8.47516	5.73641	0.931738	0.653458	0.701333
C9orf72	0.00664483	0.161258	7.69325	7.78197	10.4645	7.42749	1.36022	0.954449	0.701688
POLB	0.00204741	0.0796785	55.2247	52.9356	58.775	39.6469	1.06429	0.748965	0.703724
NAA35	0.000664661	0.0410167	19.8328	19.788	24.223	17.0085	1.22136	0.859536	0.703753
EBAG9	0.00941334	0.19933	21.1153	19.7409	20.153	13.2636	0.954426	0.671884	0.703967
SSBP1	2.33494e-05	0.00523967	354.668	350.189	966.607	672.74	2.72539	1.92108	0.704883
ATP6V1F	0.0030858	0.100984	271.781	270.165	258.54	181.16	0.951281	0.670553	0.704895
MRPL50	0.000907905	0.0482698	13.3794	13.1149	16.9045	11.6882	1.26347	0.891215	0.70537
TXN	0.000150958	0.0163025	459.479	426.708	831.871	546.613	1.81047	1.281	0.707553
MRPS17	4.3208e-05	0.00761827	35.7903	34.3433	134.704	91.6724	3.7637	2.6693	0.709221
CCNE2	0.00177567	0.0716742	20.8785	22.4695	46.8484	35.7772	2.24386	1.59226	0.709606
MTDH	0.0074649	0.17407	124.916	124.658	227.899	161.441	1.82442	1.29507	0.709854
TLN1	0.00112576	0.0547942	63.5349	67.3644	43.6392	32.8621	0.686854	0.487826	0.710232
MRPS24	0.00668922	0.162108	172.98	153.35	183.283	115.436	1.05956	0.752762	0.710446
ZBTB10	0.00445179	0.125485	12.0879	11.8803	20.6674	14.4567	1.70976	1.21686	0.711716
STOM	0.00462334	0.128162	20.6645	18.4488	29.7096	18.8873	1.43771	1.02377	0.712082
RBMXP2	0.00145935	0.0640758	60.329	60.5576	76.7087	54.8853	1.27151	0.906332	0.712802
TRRAP	0.00435899	0.124624	20.1054	20.1919	14.636	10.4816	0.727964	0.519099	0.713084
MRPS33	0.00179885	0.0722845	132.006	139.289	162.038	122.199	1.2275	0.877305	0.714706
XPA	0.00126396	0.0582324	26.3313	27.1659	47.6495	35.1761	1.80961	1.29486	0.715546
ADGRB1	0.00160605	0.0678735	1.9354	3.47158	0.560535	0.720383	0.289622	0.207509	0.71648
EXOSC4	0.000560568	0.0367252	45.8819	43.7852	64.6739	44.2423	1.40957	1.01044	0.716841
POLR2K	0.00129958	0.0594059	74.6337	68.7898	177.728	117.502	2.38134	1.70813	0.717299
EFR3A	0.00618557	0.153785	13.6106	13.4669	19.106	13.5657	1.40376	1.00734	0.717599
CBLL1	0.00553206	0.143297	23.4127	21.9136	29.224	19.632	1.24821	0.895882	0.717733
TNC	0.00490091	0.13378	0.71651	0.789419	1.41656	1.12066	1.97703	1.4196	0.718048
OGDH	0.00032959	0.026737	19.8922	21.5756	30.0903	23.4418	1.51267	1.0865	0.718264
DDX31	0.0022695	0.0850644	10.9066	9.88393	14.0299	9.13586	1.28637	0.924315	0.718546
WDR86	0.00171819	0.0700204	4.72251	4.72328	8.11002	5.83191	1.71731	1.23472	0.718982
NUB1	0.00163018	0.0678744	89.2492	91.3454	234.982	173.078	2.63288	1.89476	0.719656
NCAPG2	0.00222666	0.0840055	78.9283	82.6008	60.744	45.7935	0.76961	0.554395	0.720359
LACTB2	1.07645e-05	0.0031	24.9316	24.3687	99.6476	70.1891	3.99684	2.8803	0.720644
NFIL3	0.00317112	0.10147	7.2689	6.6572	8.22353	5.43129	1.13133	0.815852	0.721144
NDUFB6	1.22991e-06	0.000732812	107.813	100.246	403.035	270.296	3.73828	2.69633	0.721275
STYXL1	0.000329008	0.026737	32.8784	32.2969	48.1885	34.1446	1.46566	1.05721	0.721321
SPTLC1	0.00015361	0.0163842	45.4774	41.2847	80.6767	52.8347	1.774	1.27976	0.721402
SYPL1	0.000375267	0.0285676	33.9998	32.5644	130.889	90.6767	3.8497	2.78453	0.723312
NBN	0.00465087	0.12858	26.6325	28.3612	56.9035	43.9683	2.13662	1.5503	0.725585
RAB2A	0.000987253	0.0503208	67.2399	65.5478	189.452	134.169	2.81755	2.04689	0.726477
SND1	0.000703696	0.042293	138.722	140.751	336.891	248.529	2.42853	1.76574	0.727079
POR	0.000848236	0.0468323	58.3273	56.8477	103.523	73.4489	1.77486	1.29203	0.72796
COPS5	0.00171577	0.0700204	57.1932	57.1675	72.3536	52.7496	1.26507	0.92272	0.729381
MCM4	0.000698843	0.0422213	489.404	495.575	1513.98	1118.39	3.09352	2.25675	0.72951
NDUFA5	0.00827297	0.183975	69.3618	69.9589	134.265	99.0576	1.93572	1.41594	0.73148
RMI1	0.00124397	0.0579648	10.2453	10.4213	15.829	11.7906	1.545	1.13139	0.732294
DECR1	8.09074e-06	0.00249643	21.2588	18.5578	44.8403	28.7016	2.10926	1.54661	0.733246
UBQLN1	0.000487444	0.0344952	137.013	126.292	304.907	206.127	2.22539	1.63215	0.733421
UGCG	0.00604101	0.151325	10.2805	10.6047	24.1865	18.3094	2.35266	1.72654	0.733866
VCP	0.00116139	0.0560941	145.158	162.769	238.938	196.669	1.64605	1.20827	0.73404
SLC52A2	0.00812013	0.182218	46.6907	40.89	40.8966	26.3231	0.875905	0.643754	0.734959
HOOK3	0.00929235	0.198246	17.0793	16.9165	66.9631	48.7895	3.92072	2.88414	0.735615
WBSCR22	0.00497253	0.135095	206.82	200.69	309.695	221.715	1.49741	1.10476	0.737781
PPP6C	0.00361126	0.110613	56.3528	50.9216	127.381	84.9435	2.26042	1.66812	0.73797
TMEM67	0.00129217	0.0592241	23.0889	21.468	24.7798	17.0589	1.07323	0.79462	0.740397
FAM49B	0.00495365	0.135006	60.4902	60.6227	124.616	92.5987	2.0601	1.52746	0.741448
CTTNBP2	0.00228099	0.0851259	2.53045	2.77014	2.19814	1.78444	0.868676	0.64417	0.741554
PMPCA	0.00123072	0.0576304	119.77	120.562	162.576	121.503	1.3574	1.00781	0.742452
CLTA	0.00262846	0.0918544	166.924	165.731	179.174	132.193	1.07339	0.797636	0.743102
RP11-463D19.2	6.34822e-05	0.00988206	3.48591	2.79236	20.0007	11.9138	5.73758	4.26657	0.743618
DCTN3	0.00117985	0.0564731	113.005	102.698	161.587	109.269	1.42991	1.06398	0.744091
CA8	5.6246e-05	0.00916864	13.3175	13.5387	30.6856	23.2271	2.30416	1.71561	0.744571
NDRG1	0.00522489	0.138468	68.5067	44.0501	146.316	70.1612	2.13579	1.59276	0.745747
RAB11FIP1	0.00556301	0.143468	12.6031	11.7617	18.7809	13.093	1.49018	1.11319	0.747016
ING3	0.0008005	0.0458008	26.8268	28.9558	34.076	27.5103	1.27022	0.950079	0.747963
VPS41	0.00673291	0.162642	41.7202	37.4028	49.4196	33.1464	1.18455	0.886201	0.748134
PSMA2	3.66292e-05	0.00677275	167.365	159.056	427.674	304.271	2.55534	1.91298	0.748622
PINX1	0.000614443	0.0386741	24.2099	27.9141	45.5579	39.3246	1.88179	1.40877	0.748635
NDUFA8	0.000131446	0.0155565	114.247	103.074	217.941	147.349	1.90763	1.42955	0.749383
ACO1	0.000415315	0.0305372	12.6112	12.7555	23.7878	18.0565	1.88624	1.41559	0.750478
MTBP	0.0031856	0.101745	16.9476	14.9101	22.4661	14.8732	1.32562	0.997525	0.752496
SEC16A	0.00872495	0.190103	22.6575	23.1105	16.1471	12.4308	0.71266	0.537885	0.754757
SEC61G	2.18132e-06	0.00101785	229.559	210.155	797.695	552.672	3.4749	2.62983	0.756807
NUP205	0.000569537	0.0369963	87.2837	92.466	100.004	80.1862	1.14574	0.867197	0.756891
EXOSC3	0.00219566	0.0835648	121.015	116.053	242.351	176.476	2.00265	1.52065	0.759318
CTNNAL1	0.0016129	0.0678735	33.1716	32.8503	39.4938	29.7176	1.19059	0.904637	0.759822
RPL35	0.00311007	0.10147	1774.76	1650.85	2004.88	1417.59	1.12966	0.858703	0.760141
ZNF16	0.00932158	0.198359	4.84843	5.63024	4.14921	3.663	0.855784	0.650594	0.760231
PTPN12	0.0045	0.126022	24.422	30.6424	30.3075	28.9508	1.24099	0.944795	0.761323
AMPH	0.00382673	0.114795	5.84218	5.28266	6.15434	4.24249	1.05343	0.803097	0.762363
FGD3	0.000355326	0.0281717	1.27629	0.350736	0.811989	0.170486	0.63621	0.486081	0.764025
TOMM5	0.00777309	0.177191	170.112	165.351	155.069	115.198	0.91157	0.696688	0.764272
CNOT4	0.00638547	0.157208	17.0542	17.8566	21.149	16.9401	1.24011	0.948674	0.764995
VDAC3	0.000777002	0.0446041	157.651	159.652	396.497	308.213	2.51503	1.93053	0.767597
PDIA4	0.000310106	0.0257612	109.819	107.357	151.873	114.034	1.38294	1.06219	0.76807
ORC5	0.00329005	0.104119	26.3412	24.6127	39.4109	28.3348	1.49617	1.15123	0.769449
BCAP29	0.00809003	0.182218	72.2616	59.1532	131.148	82.6108	1.81491	1.39656	0.769493
TDRD7	0.00134492	0.0605968	4.7801	4.60458	6.40681	4.75721	1.34031	1.03315	0.770828
SGCE	0.000122894	0.0148496	11.164	7.94769	11.5161	6.33355	1.03154	0.796905	0.772539
FLNC	0.008796	0.190937	7.09444	7.14515	5.47665	4.272	0.771964	0.597888	0.774503
WASL	0.0084134	0.185826	10.5153	9.57954	9.19958	6.49264	0.874876	0.677761	0.774694
ZFPM2	0.00749946	0.174171	4.40912	3.75103	3.98885	2.63059	0.904682	0.701298	0.775188
CTSL	0.00497086	0.135095	52.919	46.7057	88.5364	60.6796	1.67306	1.29919	0.776538
DOLK	0.00652002	0.159644	12.6618	12.602	13.0332	10.0885	1.02933	0.800548	0.777735
DERL1	0.005977	0.15033	44.8413	46.0444	114.166	91.2251	2.546	1.98124	0.778178
KIAA0196	0.000838813	0.0468323	24.8411	24.8572	30.3216	23.6885	1.22062	0.952983	0.780736
STRBP	0.00502736	0.135943	30.3548	28.0732	28.9785	20.9431	0.95466	0.746018	0.781449
CHMP5	0.00271662	0.0936936	58.2731	55.4713	71.8207	53.4992	1.23248	0.964448	0.782524
MRPL15	0.000468628	0.0338804	102.584	98.5751	193.459	146.702	1.88586	1.48823	0.78915
RRAGA	0.000843946	0.0468323	57.5111	56.2608	89.063	68.7677	1.54862	1.2223	0.789283
ATP6V1G1	0.00190424	0.0754663	132.388	119.582	170.465	121.695	1.28762	1.01767	0.790352
DNLZ	0.00963519	0.203032	11.1829	9.4559	16.1335	10.816	1.44269	1.14384	0.792847
NDUFB2	0.000292265	0.0246344	226.935	219.509	499.343	386.879	2.20038	1.76247	0.800987
ANLN	0.00244993	0.0889334	53.0267	49.1445	190.548	142.055	3.59344	2.89056	0.8044
NDUFB9	0.00195763	0.0768769	245.173	205.581	331.065	223.871	1.35033	1.08897	0.806444
GATSL2	0.000962089	0.049476	4.53834	3.5909	8.91246	5.69008	1.96381	1.58458	0.80689
EFCAB10	0.00453065	0.126675	12.7059	11.8909	17.3131	13.0745	1.3626	1.09954	0.806939
KIAA1429	0.0035628	0.109736	37.6573	34.0109	62.8177	45.8607	1.66814	1.34841	0.808332
RMDN1	0.0024578	0.0889902	43.4401	42.9339	81.7465	65.3148	1.88182	1.52129	0.808412
POLR1E	0.00499842	0.135585	35.7787	35.8165	44.3501	35.9022	1.23957	1.00239	0.808664
RNF20	0.00997419	0.208902	24.7582	24.5972	31.3865	25.276	1.26772	1.0276	0.810586
PLAA	0.00103204	0.0519406	32.1636	29.1763	61.3676	45.2456	1.90798	1.55077	0.812777
UQCRB	0.00307451	0.100857	433.149	451.23	610.75	517.905	1.41002	1.14776	0.814003
PRKDC	0.00177293	0.0716742	99.7799	101.516	102.181	84.8684	1.02406	0.83601	0.816365
AC005189.6	3.3184e-05	0.00647977	11.1305	8.87628	118.269	77.084	10.6257	8.68427	0.817292
C9orf64	0.00208969	0.0809487	16.526	13.5833	39.5863	26.6245	2.3954	1.96009	0.818274
DOCK4	0.00690971	0.164854	6.69312	7.10678	6.29723	5.48173	0.940851	0.771338	0.81983
SPTAN1	0.00574821	0.146928	74.9537	82.0257	98.8801	89.0929	1.31922	1.08616	0.823336
SMU1	0.00277814	0.0948073	13.765	13.3667	18.4834	14.8205	1.34278	1.10876	0.82572
POMK	4.40399e-06	0.00158535	10.1578	8.42785	49.6262	34.0379	4.88553	4.03874	0.826675
MRPL13	3.5762e-05	0.00671664	105.899	102.286	287.031	230.277	2.71042	2.25131	0.830611
INTS9	0.000283025	0.0239934	13.1179	13.4129	27.9683	23.8084	2.13207	1.77504	0.832541
RABGEF1	0.00885914	0.191754	15.81	14.989	12.2945	9.7052	0.777641	0.647488	0.832631
DNAJB9	0.00748696	0.174115	12.2846	10.4405	18.8015	13.3622	1.53049	1.27984	0.836229
ENY2	0.0043992	0.12543	207.116	187.612	318.43	241.93	1.53745	1.28952	0.838743
TBX20	3.27015e-05	0.00647977	2.57048	1.85448	8.87114	5.37756	3.45116	2.89977	0.840229
RP11-360L9.4	0.00208466	0.0809458	6.7731	5.81802	14.8368	10.7257	2.19055	1.84353	0.841584
PREX2	0.000125325	0.0150381	1.09539	1.36681	1.46557	1.55758	1.33794	1.13957	0.851735
LYN	0.00441677	0.12543	12.6169	12.1824	21.2172	17.4658	1.68165	1.43369	0.852551
FABP5	0.00348355	0.107871	37.5247	34.6006	49.5709	38.9751	1.32102	1.12643	0.852696
PPP2R2A	0.000412225	0.0305372	59.7316	63.1241	144.799	130.497	2.42416	2.06731	0.852794
NTMT1	0.00458461	0.127564	86.5195	78.3091	83.6259	64.6607	0.966556	0.825711	0.854282
RAB14	0.00271634	0.0936936	30.6577	27.0115	153.528	115.601	5.00781	4.2797	0.854604
AAED1	0.00856138	0.187385	10.3433	7.66565	27.5326	17.4967	2.66188	2.28248	0.85747
TUBB4B	0.000916513	0.0484295	234.471	241.57	400.984	354.873	1.71016	1.46903	0.858998
PSMC2	0.00483133	0.132299	70.6741	67.0595	96.9985	79.2475	1.37248	1.18175	0.861034
MTERF3	0.000876743	0.0476391	26.3864	24.8359	46.7577	37.8963	1.77204	1.52587	0.861081
ZC3HAV1	0.00420332	0.122684	12.6017	12.2336	26.4131	22.1043	2.09599	1.80685	0.86205
TCEB1	0.00604285	0.151325	78.1282	73.9169	111.877	91.4419	1.43197	1.23709	0.86391
ZNF277	0.000243834	0.0222921	20.1245	18.8454	23.4798	19.069	1.16673	1.01186	0.867268
TJP2	0.00283333	0.0963722	10.573	10.5756	11.0947	9.64298	1.04934	0.911814	0.868938
NUP188	0.00415154	0.121584	78.8769	74.7496	107.369	88.8613	1.36122	1.18879	0.873323
PSMB7	0.0045747	0.127497	213.457	189.101	312.169	243.668	1.46244	1.28856	0.8811
NUDCD1	0.000704924	0.042293	12.9469	11.6738	30.0358	24.1105	2.31992	2.06535	0.890268
RP11-863K10.4	0.000845628	0.0468323	60.7893	57.4871	120.951	102.538	1.98968	1.78367	0.896462
NCBP1	0.00111985	0.0547942	39.7424	39.723	100.582	90.2085	2.53085	2.27094	0.897303
GAPVD1	0.00797193	0.180061	106.251	85.8214	45.6817	33.1785	0.429941	0.386599	0.899191
SMC2	0.000563237	0.0367252	27.427	23.1659	71.8433	54.7308	2.61944	2.36256	0.901934
ZNF282	0.00966843	0.203485	47.0942	41.1054	59.6213	47.1442	1.266	1.14691	0.905932
MRPL32	0.0042181	0.122908	59.6125	54.5097	82.71	68.5631	1.38746	1.25781	0.906559
CDCA2	0.000714893	0.0427427	12.8125	14.9213	16.7393	17.6811	1.30648	1.18496	0.906983
ELMO1	0.000866064	0.0473567	2.94201	2.84872	3.89126	3.47385	1.32265	1.21944	0.921967
COG5	0.00202351	0.0791047	20.8497	22.0292	46.1539	45.1229	2.21365	2.04832	0.925315
KIAA0020	0.0090237	0.194657	21.6058	18.6997	40.5618	33.275	1.87736	1.77944	0.947843
RP11-598P20.5	0.0078909	0.178887	12.9998	12.5246	22.5249	20.7013	1.73271	1.65285	0.95391
TEX10	0.00425576	0.123175	24.886	23.1008	34.098	30.4397	1.37017	1.31769	0.9617
DCAF13	0.002332	0.0866552	53.6438	47.2868	76.2395	64.6768	1.42122	1.36776	0.962383
EFCAB6	0.00381969	0.114795	1.14115	1.1864	0.795195	0.802466	0.696837	0.676387	0.970654
CDK5RAP2	0.00543613	0.141462	38.8973	39.2146	20.8206	20.5469	0.535271	0.52396	0.978869
TGS1	0.0081841	0.182724	21.1935	19.5397	32.2672	29.125	1.5225	1.49056	0.979015
EEPD1	0.00126717	0.0582324	5.13097	4.2403	4.72779	3.85236	0.921422	0.908511	0.985988
ERP44	0.00124457	0.0579648	13.1731	12.0305	28.8931	26.0762	2.19334	2.16751	0.988222
IKBKAP	0.00550767	0.142893	44.7852	45.0274	47.0023	46.8518	1.04951	1.04052	0.991436
ARFGEF1	0.00631877	0.156646	14.7007	12.3162	14.0953	11.7602	0.958818	0.954856	0.995868
C8orf34-AS1	0.000943082	0.0490829	2.00815	2.24509	0.644462	0.745243	0.320923	0.331943	1.03434
SNORA71A	0.00635173	0.157098	77.3992	71.2604	449.466	447.414	5.80711	6.27858	1.08119
ZFAT	0.00276061	0.0948073	4.87588	3.64786	6.44819	5.4733	1.32247	1.50041	1.13456
SGK1	0.00886691	0.191754	3.5536	3.45268	5.64459	8.03318	1.58841	2.32665	1.46476
RP11-697N18.1	0.00194764	0.076834	0.845712	0.750988	8.01839	11.5079	9.48123	15.3237	1.61621
PRKCB	0.00428175	0.123513	2.20434	0.751016	4.74435	2.62691	2.15228	3.49781	1.62517
HMOX1	0.00856649	0.187385	16.6166	10.4364	24.3863	29.1607	1.46759	2.79413	1.9039
SCARNA12	0.00198188	0.077653	22.3818	18.2052	80.2811	142.4	3.58689	7.82194	2.1807
HSPA1B	0.00740243	0.173081	60.0794	38.0054	34.0973	47.6777	0.567537	1.2545	2.21042
CTSZ	0.00533035	0.140401	5.35529	0.924366	3.97363	1.57445	0.742001	1.70328	2.29552
EMILIN2	0.000552134	0.036553	5.19029	3.39388	3.08686	4.80207	0.594737	1.41492	2.37907
RP11-73M18.2	0.000874044	0.0476391	6.4343	3.70297	6.62499	9.65925	1.02964	2.60851	2.53343
GCOM1	0.00660282	0.160756	1.33131	0.662757	0.819957	1.03692	0.615902	1.56456	2.54027
ALDH8A1	0.00539218	0.141149	1.84193	1.03004	0.334627	0.47926	0.181672	0.465283	2.56112
CYR61	0.000672103	0.0413283	11.8275	4.47643	12.9671	13.4632	1.09635	3.00758	2.74326
PTHLH	0.00234922	0.0869035	0.943697	0.520489	0.66065	1.0406	0.700066	1.99927	2.85584
PPIAP9	0.00157273	0.0671746	2.70209	1.82121	1.68675	3.33374	0.624239	1.83051	2.93238
MIR663AHG	0.000883727	0.0478681	7.188	2.86402	2.22197	2.85843	0.309122	0.998048	3.22865
NPY1R	0.00540805	0.141157	1.87788	0.621781	2.34748	2.78827	1.25007	4.48433	3.58726
RP11-147I3.1	0.000114477	0.0142553	1.90917	1.69832	0.763093	2.59651	0.399699	1.52887	3.82505
CTGF	1.42141e-05	0.00361185	1.55949	0.471	0.958229	1.14431	0.61445	2.42953	3.95399
ZNF502	0.00476559	0.131167	1.41582	0.984697	0.458726	1.34781	0.324	1.36876	4.22455
TTLL13P	0.00162115	0.0678735	1.7348	0.609158	0.222224	0.360392	0.128098	0.591623	4.61853
NSFP1	0.00168248	0.0690984	0.804508	0.552571	0.124802	0.398355	0.155128	0.720912	4.6472
CIART	0.00769188	0.176483	1.63535	0.935962	0.240919	0.642608	0.14732	0.686575	4.66045
RP11-343C2.12	0.00398615	0.118231	28.7327	26.6059	0.88184	4.22381	0.0306912	0.158755	5.17265
TREX1	7.13016e-05	0.0105301	8.73378	10.4155	0.109186	1.69656	0.0125016	0.162888	13.0294
SOX15	0.00656596	0.160245	2.12924	1.16982	0.0150994	0.181325	0.00709145	0.155002	21.8577
MINOS1-NBL1	7.61054e-06	0.00239095	3.26125	2.51905	0.00841009	0.49833	0.00257879	0.197825	76.7121

## Sheet: S5 Babel_p<0.01 FC0.4
PMID	A.vs.B.Gene	A.vs.B.P.value	A.vs.B.FDR	RS_value_CT	RS_value_HLH	RP_value_CT	RP_value_HLH	CT TE	HLH TE	Fold Change		*D-G are FPKM averages post babel analysis
29910466	XKR5	4.00866e-08	8.6582e-05	0.144262	0.379377	0.192552	0.043588	1.33474	0.114894	0.0860795
11008217	SSPO	0.00146107	0.0640758	1.14004	0.95209	0.186785	0.0142534	0.163841	0.0149706	0.0913731		*This list contains Babel p<0.01 genes found in PubMed
27537484	RIMS2	2.97134e-06	0.00119399	1.08833	1.01077	5.6402	0.506007	5.18244	0.500615	0.0965985		Neurodevelopment associated genes
26893765	HECW1	0.0060298	0.151325	1.46887	1.21474	0.918298	0.0773777	0.625173	0.063699	0.10189		Other disease associated genes
28662101	PTGES	2.01396e-06	0.000994265	0.570974	0.801073	0.577428	0.0886355	1.0113	0.110646	0.109409		Other development associated genes
26921331	PTP4A3	6.71751e-05	0.0100932	7.74604	10.632	4.39404	0.680789	0.567263	0.0640321	0.112879		Metabolism associated genes
28111185	FREM1	0.00825439	0.183798	0.287282	0.394636	0.167357	0.0264173	0.582553	0.0669409	0.11491		Cancer associated genes
29868988	WBSCR27	0.000415089	0.0305372	1.3802	2.09812	0.951843	0.178235	0.689641	0.0849499	0.12318
20943948	NOXA1	5.95567e-05	0.00952852	2.97561	4.50172	1.11984	0.236366	0.37634	0.0525057	0.139517
28127114	CACNA1B	0.00587087	0.148961	0.633136	0.808433	0.532807	0.0953309	0.841536	0.117921	0.140125
29736189	LCN15	0.00811735	0.182218	1.58547	1.65219	1.41457	0.207883	0.892209	0.125823	0.141024
28413183	SLC24A2	0.00010491	0.0135279	0.112837	0.396709	0.372952	0.193604	3.30523	0.488025	0.147653
21080915	AK8	0.000143639	0.0161348	0.622363	1.42422	2.72614	1.079	4.38031	0.757608	0.172958
26211743	TBXAS1	0.0056727	0.145644	8.21756	10.7565	11.9955	2.89948	1.45974	0.269556	0.18466
29267898	KBTBD11	5.2411e-05	0.00870779	1.99707	4.87621	1.15959	0.580823	0.580646	0.119114	0.20514
27979924	IKZF1	0.0023968	0.0875565	0.645774	0.272588	3.06554	0.278608	4.74708	1.02208	0.215308
30362198	C1QTNF1	0.00564835	0.145235	1.75207	1.79263	2.86104	0.63389	1.63295	0.353609	0.216546
24940735	BSPRY	0.000613781	0.0386741	0.811849	1.0251	0.533296	0.149408	0.656891	0.14575	0.221878
26868290	SYBU	0.000405936	0.0303643	8.03023	12.9065	11.672	4.26502	1.45351	0.330455	0.22735
28951465	TP53TG1_2	0.00380096	0.114694	59.1593	53.2858	28.8945	5.92383	0.488419	0.111171	0.227614
28186973	FAM84B	0.00538298	0.141142	19.8367	27.7702	3.98326	1.28426	0.200803	0.046246	0.230306
25848009	CDHR3	0.0023193	0.086369	5.30319	4.94178	3.0679	0.667746	0.578501	0.135123	0.233574
27013228	SULF1	1.36991e-07	0.000165554	5.69718	7.90381	7.7243	2.52457	1.35581	0.319412	0.235587
26927283	INSIG1	0.000194575	0.0191026	54.2112	80.6976	76.2075	27.1427	1.40575	0.336351	0.239268
26418745	FAM150A	6.16053e-10	1.77413e-06	5.29923	6.97389	17.6205	5.56198	3.32511	0.797543	0.239855
28124977	RHPN1	0.00526579	0.139125	8.39882	13.02	1.91105	0.729082	0.227538	0.0559971	0.2461
27416945	FAM19A2	0.00297426	0.0986414	1.428	1.73784	2.73974	0.853712	1.91859	0.491249	0.256047
19446321	DEPTOR	0.00017545	0.0180453	3.0053	3.72029	5.51251	1.75836	1.83426	0.472641	0.257673
20505138	SH2D3C	2.00628e-07	0.000210491	0.710097	1.36842	1.10755	0.549989	1.55972	0.401915	0.257685
25712539	RFX3	0.00462835	0.128162	1.11267	1.78668	5.54625	2.2957	4.98463	1.2849	0.257772
30890511	EXD3	0.00570561	0.146272	10.0912	11.5446	4.24938	1.26279	0.421098	0.109384	0.259758
17360776	MESP2	0.00042842	0.0311929	0.92116	1.53958	1.3388	0.583336	1.45338	0.378893	0.260697
28507136	SLC1A1	1.50097e-05	0.00370503	2.6583	3.85708	7.72254	2.92997	2.90507	0.759634	0.261486
28145526	ZP3	0.00133408	0.0603444	1.29062	1.65702	0.924028	0.328292	0.715957	0.198122	0.276723
16488878	CNPY1	6.93926e-05	0.0103365	7.23742	12.5536	9.0927	4.46867	1.25635	0.355967	0.283335
29725501	FOXP2	4.77026e-06	0.00161618	7.94855	11.9438	15.412	6.59612	1.93897	0.552263	0.284823
27791111	PLXNA4	0.00398036	0.118231	0.221558	0.304053	0.196165	0.0769555	0.885389	0.253099	0.285862
[truncated: 59 more rows]

## Sheet: S6 Babel_p<0.01 FC2.5
PMID	A.vs.B.Gene	A.vs.B.P.value	A.vs.B.FDR	RS_value_CT	RS_value_HLH	RP_value_CT	RP_value_HLH	CT TE	HLH TE	Fold Change		*D-G are FPKM averages post babel analysis
[truncated: 11 more rows]
